# Supplementary material for: Single-cell multiomics decodes regulatory programs for mouse secondary palate development
Source: Nat Commun. 2024 Jan 27;15:821. doi: 10.1038/s41467-024-45199-x (PMC10821874; doi:10.1038/s41467-024-45199-x)
Supplement: Supplementary file 4 — Supplementary Data 1 [file 41467_2024_45199_MOESM4_ESM.xlsx]

## Sheet: Information
Supplementary Data 1 Gene regulatory networks predicted by Celloracle for anterior and posterior trajectories
TF	Transcription factor
target	Target gene symbol
coef_mean	Coefficient
coef_abs	Absolute value of coefficient
p	P-value

## Sheet: GRN_for_anterior
TF	target	coef_mean	coef_abs	p
Pax9	Epha3	0.728088	0.728088	3.58e-13
Twist1	Rps8	0.649132	0.649132	2.38e-18
Tcf4	Nrg3	0.614696	0.614696	4.73e-20
Rad21	Mki67	0.605021	0.605021	3.5e-19
Ybx1	Rpl32	0.603401	0.603401	7.02e-26
E2f7	Top2a	0.601099	0.601099	7.31e-17
Ybx1	Rpl23a	0.578382	0.578382	3.02e-22
Twist1	Rpl26	0.569152	0.569152	1.43e-21
Rad21	Cenpe	0.565458	0.565458	8.21e-21
Twist1	Rpl6	0.563747	0.563747	5.13e-20
Barx1	Rpl28	0.558988	0.558988	1.21e-15
Twist1	Rps14	0.548176	0.548176	5.41e-17
Twist1	Rps5	0.545334	0.545334	4.9e-15
Six1	Eef1a1	0.50989	0.50989	1.08e-12
Twist1	Rps9	0.477429	0.477429	1.07e-14
Plagl1	Rpl13	0.462575	0.462575	3.02e-15
Ybx1	H3f3b	0.453474	0.453474	1.59e-15
Rad21	Kif11	0.449896	0.449896	4.75e-13
Rad21	Cks2	0.442895	0.442895	1.58e-24
Twist1	Camk1d	0.434209	0.434209	7.43e-17
Fli1	Cenpf	0.419057	0.419057	4.32e-13
Hmga2	Ftl1	0.409419	0.409419	6.75e-16
Rad21	Smc4	0.40393	0.40393	8.23e-20
Rad21	Smc2	0.403784	0.403784	1.73e-22
Egr1	Rpl13	-0.40181	0.40181	6.11e-10
Rad21	Mis18bp1	0.392858	0.392858	7.42e-14
Meox2	Shox2	-0.389474	0.389474	6.21e-15
Rad21	Knl1	0.383231	0.383231	1.15e-18
Plagl1	H19	0.382893	0.382893	1.95e-13
Plagl1	Igf1	0.382708	0.382708	9.72e-19
Rad21	Kif23	0.381558	0.381558	1.19e-19
Fli1	Eya4	0.381427	0.381427	2.23e-13
Zeb1	Ogn	0.378966	0.378966	6.97e-11
Nr2f2	Col25a1	0.377224	0.377224	1.28e-13
Rad21	Tpx2	0.376949	0.376949	1.87e-18
Fli1	Barx1	0.373023	0.373023	7.91e-12
Rad21	Ube2c	0.372479	0.372479	1.4e-19
Nr3c1	Grid2	0.372047	0.372047	1.59e-13
Rad21	Birc5	0.37096	0.37096	1.97e-25
Nr3c1	Rps16	-0.367448	0.367448	1.24e-13
Prrx1	Marcks	0.367212	0.367212	7.95e-11
Plagl1	Rps7	0.36611	0.36611	1.71e-11
Id2	Ptma	0.364685	0.364685	3.1e-14
Rad21	Nusap1	0.359309	0.359309	3.88e-23
Ybx1	Rplp1	0.357534	0.357534	3.66e-12
E2f7	Diaph3	0.349068	0.349068	1.19e-16
Tcf4	Shox2	0.346455	0.346455	1.32e-18
E2f7	Cenpf	0.344308	0.344308	3.28e-13
Nr3c1	Lsamp	0.34375	0.34375	1.25e-16
Nfib	Ptn	0.343288	0.343288	4.17e-08
Rad21	Prc1	0.34321	0.34321	1.06e-19
Egr1	Tpt1	-0.342589	0.342589	7.54e-15
Tcf4	Adgrl3	0.342315	0.342315	8.24e-16
Zeb1	Nav3	0.34207	0.34207	2.13e-12
Rad21	Kif20b	0.3415	0.3415	6.06e-21
Nr3c1	Pax3	0.339868	0.339868	7.96e-15
Ybx1	Twist1	0.336491	0.336491	1.33e-24
Nfib	Aspn	0.335276	0.335276	6.29e-09
Nr3c1	Postn	0.33502	0.33502	9.92e-15
Egr1	Rps16	-0.334499	0.334499	5.34e-11
Hes1	Rplp0	0.33417	0.33417	7.11e-14
Fli1	Rpl13	0.334	0.334	1.09e-12
Zbtb7c	Epha3	-0.330765	0.330765	2.29e-10
Rad21	H2afz	0.327069	0.327069	4e-18
Nr3c1	Col25a1	-0.326985	0.326985	5.26e-11
Sox4	Marcks	0.325139	0.325139	8.47e-14
Alx1	Lrfn5	0.324028	0.324028	1.07e-16
Pax9	Col25a1	0.323205	0.323205	9.08e-15
Zbtb7c	Slit2	0.323146	0.323146	3.08e-14
Plagl1	Pgm5	0.321921	0.321921	1.24e-18
Plagl1	Rps18	0.321586	0.321586	8.36e-15
Osr2	Rpl17	0.321141	0.321141	1.89e-13
Nr3c1	Nnat	-0.320509	0.320509	8.03e-13
Fli1	Cenpa	0.320388	0.320388	1.1e-15
Rad21	Ckap5	0.320292	0.320292	3.08e-24
Twist1	Top2a	0.320237	0.320237	1.16e-06
Rad21	Tubb4b	0.319641	0.319641	1.77e-27
Glis1	Rps7	-0.318876	0.318876	1.08e-11
Id2	Rpl23	0.316152	0.316152	4.56e-17
Fli1	Robo2	-0.31387	0.31387	1.46e-16
Six1	Peg10	0.313705	0.313705	3.99e-18
Twist1	Mdga2	0.313138	0.313138	2.9e-14
Mef2c	Ptn	0.311002	0.311002	1.38e-17
Lhx8	Epha3	-0.308183	0.308183	3.84e-12
Zeb1	Col25a1	0.306879	0.306879	8.46e-13
Zeb1	Ncam2	0.306749	0.306749	3.28e-14
Fli1	Rpl28	-0.30646	0.30646	4.52e-10
Rad21	Ccnb1	0.305906	0.305906	2.34e-17
Rad21	Ccnd2	-0.305902	0.305902	3.9e-13
Nr3c1	Ldb2	0.300223	0.300223	5.04e-13
Plagl1	Ftl1	0.299651	0.299651	6.57e-13
Shox2	Prickle1	-0.298955	0.298955	3.21e-17
Rad21	Hmgb1	0.298178	0.298178	3.15e-16
E2f7	Hist1h4d	0.295791	0.295791	2.31e-13
Mef2c	Sema3a	0.295737	0.295737	5.79e-14
Plagl1	Rps20	0.291766	0.291766	7.88e-13
Rad21	Cdk1	0.290917	0.290917	5.15e-17
Pax9	Nucks1	0.29065	0.29065	2.33e-17
Tfap2b	Epha3	0.289156	0.289156	8.05e-07
Ybx1	Stmn1	0.281267	0.281267	9.32e-11
Glis1	H3f3a	-0.280063	0.280063	3.09e-13
Pbx3	Ncam2	-0.279928	0.279928	6.71e-12
Plagl1	Cdkn1c	0.278022	0.278022	7.33e-15
Rad21	Stmn1	0.277928	0.277928	4.68e-14
Plagl1	Cped1	-0.275887	0.275887	3.11e-19
Rad21	Hsp90aa1	0.275742	0.275742	2.57e-15
Rad21	Tuba1a	0.274348	0.274348	3.31e-13
Plagl1	Col25a1	-0.274163	0.274163	5.77e-12
Klf12	Mdga2	0.274103	0.274103	2.98e-14
Mecom	Epha3	0.273602	0.273602	3.81e-09
Nr3c1	Prr16	0.273389	0.273389	3.47e-14
E2f7	Hmgb2	0.273019	0.273019	3.11e-10
Fli1	Aspm	0.272483	0.272483	6.31e-13
Plagl1	Calm1	0.272192	0.272192	2.24e-16
Rad21	Cdca3	0.271311	0.271311	4.45e-22
Rad21	Dynll1	0.27085	0.27085	3.15e-18
Pax9	Nrg3	-0.270849	0.270849	1.79e-14
Rad21	Ckap2l	0.2703	0.2703	2.65e-18
Rad21	Ect2	0.269817	0.269817	1.72e-16
Glis3	Cenpf	-0.269206	0.269206	5.46e-12
Foxq1	Pcdh9	0.26919	0.26919	4.69e-15
Plagl1	Tmsb10	0.269122	0.269122	1.81e-14
Egr1	Rps18	-0.268458	0.268458	1.49e-06
Rad21	Lmnb1	0.267925	0.267925	9.01e-17
Rad21	Anln	0.26784	0.26784	2.79e-18
Twist1	Lgals1	0.266492	0.266492	2.35e-14
Runx3	Rps15a	-0.266487	0.266487	1.83e-11
Rad21	Trim59	0.266466	0.266466	2.92e-25
Nfia	Unc5d	0.266441	0.266441	1.1e-11
Osr2	Rack1	0.26579	0.26579	1.67e-13
Pax9	Sfrp2	0.265058	0.265058	2.23e-12
Plagl1	Sfrp2	0.264949	0.264949	1.51e-19
Zeb1	Zfhx4	0.264678	0.264678	6.71e-13
Fli1	Prkg1	-0.264649	0.264649	5.99e-15
Klf12	Ncam2	0.264071	0.264071	1.07e-09
Plagl1	Rps16	0.263987	0.263987	3.99e-17
Fli1	Hmgb2	0.263565	0.263565	2.7e-15
Nr3c1	Col1a1	0.263466	0.263466	1.11e-10
Plagl1	Igf2	0.26163	0.26163	5.47e-17
Nr3c1	Zmat4	0.261547	0.261547	6.4e-15
Msx1	Rpl28	0.261447	0.261447	1.16e-14
Egr1	Mab21l2	-0.260942	0.260942	2.74e-11
Plagl1	Rpl17	0.260576	0.260576	2.57e-12
Pbx3	Top2a	0.260562	0.260562	4.39e-08
Nr2f2	Ncam2	0.260503	0.260503	3.15e-09
Nr3c1	Thsd4	0.25923	0.25923	1.83e-12
Rfx3	Rbms3	0.259173	0.259173	1.75e-12
Ybx1	Dek	0.259145	0.259145	8.06e-21
Fli1	Mme	-0.259083	0.259083	1.73e-13
Rad21	Rps15a	0.258835	0.258835	2.06e-14
Hes1	Tpt1	0.256889	0.256889	1.87e-15
Mef2c	Sema3e	0.25669	0.25669	3.31e-18
Tcf7l2	Slit3	0.256393	0.256393	4.28e-17
Plagl1	Ndnf	0.256144	0.256144	1.64e-16
Pax9	Rps16	0.254655	0.254655	1.16e-16
Id2	Ccnd2	0.253864	0.253864	1.77e-13
Plagl1	Rps5	0.252921	0.252921	2.65e-06
Twist1	H2afz	0.252688	0.252688	7.43e-12
Fli1	Inhba	-0.252624	0.252624	1.92e-13
Npas3	Sgcd	0.252622	0.252622	1.33e-16
Foxd2	Col3a1	0.252233	0.252233	5.27e-17
Fli1	Shox2	-0.252167	0.252167	1.44e-10
Ebf1	Pax3	-0.250641	0.250641	1.47e-12
Egr1	Sgcz	0.250578	0.250578	3.09e-12
Id2	Cmss1	0.250372	0.250372	2.91e-18
Prdm16	Epha3	-0.250201	0.250201	1.65e-06
Egr1	Unc5d	-0.249267	0.249267	1.2e-13
Twist1	Peg3	0.249213	0.249213	3.42e-13
Tcf7l2	Barx1	-0.248775	0.248775	1.87e-17
Hes1	Rps4x	0.248633	0.248633	2.16e-14
Nfia	Hs6st2	0.248578	0.248578	4.21e-14
Plagl1	Aff3	0.247201	0.247201	1.08e-15
Nr3c1	Sparc	0.246879	0.246879	1.79e-18
Nr3c1	Col14a1	0.246704	0.246704	3.06e-16
Plagl1	Camk1d	0.246567	0.246567	1.25e-13
Id2	Ybx1	0.246511	0.246511	5.14e-13
Brca1	Kif15	0.246406	0.246406	2.5e-20
Tcf7l2	Grm7	0.246158	0.246158	7.52e-14
Klf12	Col8a1	0.246019	0.246019	9.01e-18
Id2	Rpl13a	0.245412	0.245412	1.23e-10
Zeb1	Gpc6	0.245024	0.245024	9.16e-11
Sim2	Sox5	-0.244788	0.244788	1.86e-15
Zeb1	Depdc1a	0.244785	0.244785	9.27e-15
Fli1	Sulf1	0.2447	0.2447	1.24e-12
Plagl1	Meis2	0.244323	0.244323	1.81e-15
Rad21	Ran	0.243433	0.243433	2.3e-21
Fli1	Opcml	-0.243114	0.243114	1.01e-15
Etv5	Hmgb2	0.242917	0.242917	4.51e-18
Fli1	Grid2	0.242289	0.242289	9.67e-12
Id2	Rps11	0.24221	0.24221	3.17e-15
Klf12	Pcdh9	0.241845	0.241845	4.59e-13
Id2	Rpl12	0.241807	0.241807	9.2e-14
Rad21	Knstrn	0.240856	0.240856	1.81e-18
Rad21	Cdca2	0.239797	0.239797	6.25e-21
Egr1	Tmsb10	-0.239649	0.239649	9.35e-12
Id2	Rps27a	0.238831	0.238831	5.57e-11
Fos	Rps15a	-0.238803	0.238803	4.9e-08
Tcf4	Tnc	0.23859	0.23859	5.13e-17
Id2	Unc5d	0.23859	0.23859	3.83e-16
Creb5	Col6a3	0.237887	0.237887	3.77e-12
Fli1	Ghr	-0.236916	0.236916	5.57e-16
Nr2f1	Mdga2	-0.236803	0.236803	4.17e-13
Fli1	Eya1	-0.236023	0.236023	1.25e-13
Nfia	Plpp3	0.235942	0.235942	7.39e-15
Fli1	Cdh11	-0.235694	0.235694	3.31e-20
Klf12	Eya4	0.235116	0.235116	5.33e-12
Etv1	Rps10	0.235112	0.235112	9.56e-16
Twist1	Sulf1	0.234664	0.234664	3.17e-10
Twist1	Hspa8	0.234427	0.234427	4.75e-13
Npas3	Gpc6	0.234311	0.234311	4.97e-09
Hes1	Rps12	0.232802	0.232802	3.44e-13
Hivep2	Arhgap24	0.23222	0.23222	9e-10
Meis2	Cacnb2	0.232189	0.232189	3.25e-17
Nr3c1	Plcb1	0.232115	0.232115	2.85e-14
Hes1	Unc5d	-0.231877	0.231877	2.14e-10
Plagl1	Eya4	0.230311	0.230311	6.21e-13
Plagl1	Plcb1	0.229923	0.229923	8.14e-17
Plagl1	Nucks1	0.2298	0.2298	2.02e-13
Id2	Hsp90ab1	0.229773	0.229773	5.64e-17
Egr1	Nucks1	-0.229732	0.229732	3.32e-10
Plagl1	Bnc2	0.229444	0.229444	5.75e-12
E2f7	Col25a1	0.228683	0.228683	4.04e-10
Id2	Sox11	0.228518	0.228518	4.88e-14
Plagl1	Grm7	-0.228354	0.228354	7.84e-11
Hes1	Rps15a	0.22835	0.22835	1.24e-14
Plagl1	H3f3b	0.228274	0.228274	1.75e-05
Plagl1	Rps10	0.228116	0.228116	5.5e-13
Pbx3	Dcc	-0.227643	0.227643	5.39e-11
Tcf4	Nfia	0.227592	0.227592	1.08e-13
Klf12	Pcdh17	0.227527	0.227527	6.89e-15
Twist2	Mdga2	0.227323	0.227323	4.56e-08
Egr1	Tubb5	-0.226868	0.226868	3.65e-09
Rad21	Lockd	0.226311	0.226311	3.11e-18
Egr1	Nnat	-0.2263	0.2263	4.66e-09
Klf12	Shox2	-0.226037	0.226037	1.05e-11
Rad21	H2afv	0.225881	0.225881	3.29e-14
Hes1	Rps20	0.22527	0.22527	3.27e-11
Pou3f3	Sostdc1	0.224661	0.224661	1.45e-13
Plagl1	Mme	0.224496	0.224496	7.75e-14
Klf12	Rps19	-0.224431	0.224431	7.3e-10
Fli1	Cdca8	0.224244	0.224244	2.23e-13
Rad21	Ptma	0.22352	0.22352	2.86e-12
Egr1	Flrt2	0.222816	0.222816	3.74e-08
Nfib	Col1a2	0.222772	0.222772	2.16e-12
Pax9	Tmsb10	0.222619	0.222619	4.25e-14
Glis1	Mab21l2	-0.222386	0.222386	1.15e-10
Tcf7l2	Bcl2	0.222118	0.222118	2.37e-11
E2f7	Mki67	0.22198	0.22198	1.34e-05
Meox2	Rad21	0.221617	0.221617	5.4e-17
Id2	Ppia	0.221257	0.221257	1.72e-16
Sim2	Dkk2	0.221245	0.221245	2.13e-11
Npas3	Ghr	0.220715	0.220715	1.66e-15
Zeb1	Pcdh7	0.220015	0.220015	1.89e-12
Nr3c1	H3f3a	-0.219666	0.219666	7.55e-13
Prrx1	Shox2	0.218595	0.218595	4.85e-14
Zeb1	Lhx8	0.218551	0.218551	3.34e-15
Mef2c	Grid2	0.218	0.218	6.04e-10
Plagl1	Fbxl7	0.217272	0.217272	8.26e-12
Egr1	Marcks	-0.216235	0.216235	5.77e-13
Id2	Rpsa	0.216091	0.216091	4.23e-14
Klf12	Gpc6	0.215882	0.215882	7.49e-12
Mef2c	Alx1	0.215864	0.215864	2.84e-15
Fli1	Ncam2	0.21585	0.21585	5.02e-06
Jun	Col3a1	0.215559	0.215559	2.62e-12
Rfx3	Tcf4	0.215519	0.215519	7.87e-13
Mef2c	Unc5c	0.21546	0.21546	1.77e-17
Plagl1	Tpt1	0.21513	0.21513	1.91e-12
Ebf1	Cntn4	0.214909	0.214909	3.05e-12
Tcf7l2	Dcc	0.214857	0.214857	9.97e-16
Sim2	Rps27a	-0.214693	0.214693	5.17e-09
Nr3c1	Nucks1	-0.214565	0.214565	9.95e-11
Pbx3	Diaph3	0.214277	0.214277	6.02e-09
Brca1	Kif4	0.214129	0.214129	2.55e-15
Pou3f3	Tmsb4x	0.213833	0.213833	8.71e-17
Prrx1	Rps3a1	0.21382	0.21382	3.52e-09
Pbx3	Unc5d	0.213565	0.213565	2.68e-09
Egr1	Il1rapl1	0.21346	0.21346	1.52e-13
Zeb1	Sulf1	0.212878	0.212878	2.08e-13
Tcf4	Sox11	0.212814	0.212814	2.57e-10
Hes1	Rps11	0.212581	0.212581	2.37e-11
Egr1	Rpl5	-0.212451	0.212451	3.14e-12
Rad21	Kif20a	0.21223	0.21223	3.41e-22
Rad21	Dbf4	0.212225	0.212225	4.93e-21
Fosl2	Hpse2	0.212161	0.212161	4.43e-13
Rad21	Ncapd2	0.211842	0.211842	1.02e-18
Rad21	Tacc3	0.211482	0.211482	1.86e-16
Meox2	Ftl1	0.21068	0.21068	1.7e-11
Pax3	Pcdh9	0.210315	0.210315	4.87e-15
Tcf7l2	Pax3	0.210291	0.210291	1.92e-18
E2f7	Kif11	0.209893	0.209893	5.03e-07
Sim2	Rpl15	-0.209741	0.209741	2.8e-10
Id2	Rps20	0.209587	0.209587	1.48e-09
Egr1	Rps15a	-0.208988	0.208988	1.58e-06
Plagl1	Rpl6	0.208462	0.208462	2.03e-07
Egr1	Rps4x	-0.208315	0.208315	4.1e-09
Rad21	Tubb5	0.208314	0.208314	1.43e-16
Klf4	Rbms3	0.207971	0.207971	1.03e-16
Alx1	Sostdc1	-0.207816	0.207816	1.64e-17
Hes1	Rps8	0.207329	0.207329	3.82e-09
Tcf7l2	Hmcn1	0.207251	0.207251	1.41e-11
Id2	Actb	0.207165	0.207165	3.84e-15
Tcf7l2	Zbtb20	0.207119	0.207119	1.76e-17
Etv1	Rps26	0.20685	0.20685	7.15e-11
Mef2c	Plcb1	0.206823	0.206823	1.03e-16
Zeb1	Mmp16	0.206517	0.206517	3.14e-15
Nr3c1	Zfhx4	-0.206341	0.206341	5.5e-09
Sox4	Tuba1a	0.206177	0.206177	2.46e-12
Plagl1	Ankrd44	-0.205537	0.205537	2.01e-16
Nr3c1	Tmsb10	-0.2055	0.2055	1.36e-11
Egr1	Nrg3	-0.205344	0.205344	4.74e-13
Rad21	Gpc6	-0.205332	0.205332	1.55e-17
Klf12	Greb1l	0.204669	0.204669	5.16e-22
Klf8	Rpl13	0.204504	0.204504	6.08e-07
E2f7	Atad2	0.204214	0.204214	3.34e-11
Nfia	Hmga2	0.203655	0.203655	1e-10
Pax3	Rps23	-0.203441	0.203441	6.93e-16
Tcf4	Tmem132c	0.203315	0.203315	1.88e-17
Nr3c1	Dcn	0.203204	0.203204	2.66e-17
Shox2	Nfia	0.202672	0.202672	6.44e-10
Twist1	Greb1l	0.202597	0.202597	2.59e-15
Mef2c	Palld	0.202285	0.202285	3.04e-14
Pbx3	Sema3e	0.202267	0.202267	5.33e-10
Pbx3	Pax9	0.202066	0.202066	3.92e-11
Tcf4	Crabp1	0.201902	0.201902	8.28e-16
Nr3c1	Col6a3	0.201901	0.201901	2e-08
Plagl1	Npas3	0.20165	0.20165	8.89e-11
Prrx1	Satb2	0.201267	0.201267	8.17e-12
Nr3c1	Sox4	-0.201256	0.201256	2.39e-11
Egr1	H19	-0.201124	0.201124	5.99e-08
Klf4	Slit2	-0.200835	0.200835	5.25e-09
Zeb1	Mir99ahg	0.200306	0.200306	6.64e-16
Pbx3	Slit2	-0.20007	0.20007	7.91e-08
Hes1	Sox4	0.199353	0.199353	1.72e-12
Egr1	Rpl17	-0.199351	0.199351	1.13e-09
Nr3c2	Nrg3	-0.199128	0.199128	1.49e-13
Nr3c1	Hpse2	0.199116	0.199116	4.01e-11
Twist1	Asb4	0.199016	0.199016	9.66e-10
Egr1	Plcl1	0.198709	0.198709	3.5e-17
Egr1	Itga8	0.198598	0.198598	5.67e-13
Twist1	Tuba1b	0.198334	0.198334	1.9e-11
Bcl11a	Slit2	0.197956	0.197956	1.51e-13
Tcf7l2	Sgcd	0.197689	0.197689	1.41e-12
Runx2	Rps15a	0.197542	0.197542	9.36e-10
Id2	Hmgb1	0.197456	0.197456	2.59e-14
Zeb1	Ptprg	0.197321	0.197321	5.02e-17
Rfx3	Ssbp2	0.197024	0.197024	1.21e-17
Rad21	Spc24	0.196847	0.196847	2.86e-19
Fos	Rps18	-0.196805	0.196805	2.42e-06
Ybx1	Pcdh17	0.196783	0.196783	1.93e-13
Nr3c1	Sema3a	0.196697	0.196697	2.48e-08
Rora	Lsamp	0.196615	0.196615	1.38e-15
Mef2c	Col1a1	0.196485	0.196485	2.57e-18
Plagl1	Adgrb3	0.196468	0.196468	2.62e-13
Brca1	Hmgb2	0.196169	0.196169	8.32e-07
Klf12	Barx1	0.196165	0.196165	4.48e-11
Pax9	Barx1	0.196143	0.196143	5.68e-11
Prdm16	Nrg3	-0.195852	0.195852	5.53e-15
Tcf4	Lingo2	-0.195772	0.195772	7.6e-08
Pax3	Rps27a	-0.195565	0.195565	1.56e-08
Tcf7l2	Fbxl7	0.19534	0.19534	4.54e-14
Klf12	Rspo3	0.195177	0.195177	8.42e-16
Zeb1	Itga8	0.19514	0.19514	6.63e-12
E2f7	Bub1	0.194982	0.194982	7.77e-14
Zeb1	Tbx22	0.194866	0.194866	3.32e-11
Rad21	Ttk	0.194744	0.194744	5.73e-18
Pax3	Rps3a1	-0.194504	0.194504	8.91e-15
Pax9	Rpl28	0.194298	0.194298	2.05e-07
Ebf1	Tmtc2	0.194109	0.194109	3.07e-12
Rad21	Rps17	0.193859	0.193859	1.94e-14
Nr3c1	Ptma	-0.193679	0.193679	4.28e-11
Brca1	Smc4	0.193523	0.193523	3.28e-10
Fli1	Piezo2	-0.193363	0.193363	1.71e-10
Shox2	Prrx1	0.193277	0.193277	4.91e-11
Id3	Rps20	0.192774	0.192774	8.68e-10
Tcf4	Mpped2	-0.192771	0.192771	9.54e-12
Egr1	Meg3	0.192614	0.192614	2e-09
Runx2	Cacna2d1	0.192554	0.192554	1.08e-17
Id3	Flrt2	0.192383	0.192383	3.55e-09
Klf12	Epha4	0.192221	0.192221	1.26e-11
Zeb1	Pax9	0.192184	0.192184	4.72e-08
Id2	Rps19	0.191971	0.191971	2.51e-13
Tcf7l2	Palld	0.19171	0.19171	4.07e-17
Rad21	Mdga2	-0.191616	0.191616	4.89e-11
Nfib	Unc5d	0.191608	0.191608	1.05e-06
Hes1	Sema3e	-0.191593	0.191593	5.33e-11
Nr3c1	Fstl1	0.191389	0.191389	1.45e-07
Rad21	Cit	0.191347	0.191347	9.07e-14
Nr3c1	Ybx1	-0.191302	0.191302	1.99e-15
Pbx1	2610307P16Rik	0.191252	0.191252	2.27e-11
Klf12	Dlk1	0.191187	0.191187	3.58e-19
Pbx3	Nucks1	0.19107	0.19107	3.08e-08
Rfx3	Pde4d	0.190901	0.190901	1.54e-18
Id2	Mif	0.190838	0.190838	3.99e-17
Rad21	Arhgap11a	0.190561	0.190561	4.05e-15
Brca1	Hist1h1a	0.19054	0.19054	1.44e-22
Nr3c1	Rpl12	-0.190075	0.190075	3.88e-13
Fos	2700069I18Rik	-0.190004	0.190004	3.83e-10
Rad21	H3f3a	0.189962	0.189962	1.97e-16
Tcf4	Npas3	-0.189642	0.189642	2.14e-11
Plagl1	Rps4x	0.189509	0.189509	3.39e-10
Etv1	Rps7	0.189492	0.189492	3.14e-12
Runx2	Aff2	0.189448	0.189448	1.35e-08
Fli1	Pde3a	-0.189365	0.189365	6.25e-13
Nr3c1	Unc5c	0.189199	0.189199	1.5e-09
Tcf7l2	Robo2	0.189151	0.189151	1.27e-10
Plagl1	Plpp3	0.189053	0.189053	4.79e-11
Id2	Rack1	0.189021	0.189021	1.36e-13
Plagl1	Meg3	0.188994	0.188994	6e-12
Twist1	H2afv	0.18894	0.18894	4e-13
Ebf1	Dmd	0.188453	0.188453	2.51e-11
Barx1	Mpped2	0.188319	0.188319	9.96e-11
Id2	Rps10	0.188117	0.188117	1.54e-09
Sim2	Gpc6	-0.187821	0.187821	6.46e-10
Maf	Cntn4	0.187646	0.187646	9.66e-12
Plagl1	H3f3a	0.187554	0.187554	1.42e-07
Six1	Efna5	0.187479	0.187479	2.51e-13
Pbx3	Ror1	0.187286	0.187286	7.58e-15
Plagl1	Ahnak	0.186763	0.186763	2.44e-15
Id2	Rplp1	0.186621	0.186621	2.21e-06
Ybx1	Lars2	0.186536	0.186536	6.04e-16
Rad21	Ncapg	0.186491	0.186491	2.34e-19
Gli3	Prrx1	0.186393	0.186393	2.4e-11
Twist1	Pde7b	-0.186387	0.186387	9.95e-15
Prrx1	Rps14	0.186308	0.186308	2.73e-07
Nr3c1	Rpl17	-0.186108	0.186108	2.12e-06
Pax9	Rpl15	0.185692	0.185692	1.51e-12
Glis1	Kif26b	0.185571	0.185571	2.27e-12
Rad21	H3f3b	0.185532	0.185532	1.32e-08
Egr1	Zmat4	-0.185506	0.185506	6.6e-12
Bach2	Rpl13a	0.18538	0.18538	1.66e-09
Nfib	Psd3	0.185195	0.185195	3.77e-12
Rad21	Plk1	0.185088	0.185088	3.59e-18
Pbx3	Cenpf	0.184465	0.184465	2.5e-08
Nfia	Csrp2	0.18444	0.18444	2.02e-17
E2f7	Cenpe	0.184316	0.184316	7.91e-05
Nr2f2	Arl6ip1	0.184109	0.184109	5.59e-11
Hes1	Rps19	0.184007	0.184007	1.57e-11
Nfia	Igf1	-0.183955	0.183955	9.93e-08
Id2	Rps23	0.183619	0.183619	1.5e-10
Nr2f2	Hmgb2	0.18336	0.18336	4.76e-12
Hlf	Rps24	-0.183221	0.183221	1.45e-12
Mef2c	Nrp2	0.183194	0.183194	5.54e-22
Nr3c1	Lhfp	0.183073	0.183073	9.03e-16
Plagl1	Angpt1	0.183045	0.183045	1.7e-11
Egr1	Vcan	-0.182952	0.182952	4.39e-07
Mef2c	Thsd4	0.182858	0.182858	1.96e-13
Rad21	Sfrp2	0.182697	0.182697	5.61e-13
Klf12	Mab21l2	0.182558	0.182558	5.16e-18
Pbx3	Shcbp1	0.182385	0.182385	8.86e-21
Nr3c1	Eef1a1	-0.182344	0.182344	1.99e-10
Npas3	Lingo2	0.182324	0.182324	1.51e-09
Nr3c1	Adamtsl1	0.182164	0.182164	5.73e-12
Tcf4	Dmd	-0.181822	0.181822	4.79e-12
Glis3	Col25a1	0.181711	0.181711	1.33e-09
Alx1	Nfib	0.1817	0.1817	2.1e-14
Tcf7l2	Mir99ahg	0.181663	0.181663	4.77e-15
Klf12	Malat1	0.18166	0.18166	1.17e-11
Klf12	Mpped2	0.18166	0.18166	2.42e-16
Tcf4	Ogn	-0.181468	0.181468	4.38e-06
E2f7	Racgap1	0.181318	0.181318	3.15e-13
Tfap2c	Lrrtm3	0.181203	0.181203	1.78e-15
Bach2	Arhgap24	0.18119	0.18119	2.48e-15
Ahr	Lum	0.181134	0.181134	1.24e-17
Zeb1	Dcc	0.181029	0.181029	9.37e-12
Pax9	Rps24	0.180888	0.180888	1.44e-09
Klf12	Tmsb10	-0.180888	0.180888	6.08e-08
Zeb1	Malat1	0.180395	0.180395	1.35e-10
Jun	Flrt2	-0.180255	0.180255	1.77e-08
Rad21	Hmgb3	0.180208	0.180208	4.33e-22
Plagl1	Plcl1	0.180202	0.180202	1.05e-10
Glis3	Grid2	0.18015	0.18015	3.74e-11
Hes1	Rpl13a	0.180068	0.180068	5.62e-08
Klf12	Npas3	0.180026	0.180026	1.88e-12
Maf	Epha3	-0.179931	0.179931	0.000398043
Hes1	Rps24	0.17991	0.17991	8.29e-15
Id2	Rps4x	0.1797	0.1797	2.39e-08
Plagl1	Hsp90aa1	0.179662	0.179662	4.09e-10
E2f7	Nucks1	0.179625	0.179625	2.56e-12
Twist1	Sema6a	0.179479	0.179479	1.73e-09
Tcf7l2	Ldb2	0.179355	0.179355	1.48e-13
Fli1	Rplp1	-0.179151	0.179151	3.47e-12
Fli1	Dcn	-0.178953	0.178953	5.21e-10
Mef2c	Postn	0.178718	0.178718	2.42e-05
Creb3l1	Grm7	0.178294	0.178294	2.62e-15
Runx2	Cenpa	-0.178139	0.178139	1.39e-10
Egr1	Rps23	-0.178137	0.178137	4.19e-09
Zeb1	Cpq	0.17802	0.17802	1.63e-22
Hes1	Rps17	0.178011	0.178011	9.42e-12
Id2	Rpl27a	0.177975	0.177975	1.61e-11
Plagl1	Rpl26	0.177935	0.177935	6.93e-10
Shox2	Lingo2	-0.177804	0.177804	7.19e-08
Klf12	Ftl1	-0.17772	0.17772	2.47e-10
Zeb1	Pcdh9	0.177575	0.177575	3.56e-09
Egr1	Rps17	-0.177569	0.177569	3.31e-13
Nr2f1	H2afz	0.177463	0.177463	1.91e-09
Fli1	Ror1	-0.177143	0.177143	3.91e-11
Mef2c	Runx2	0.177067	0.177067	5.98e-14
Osr2	Hmga2	0.176984	0.176984	1.92e-14
Hes1	Rpl23	0.176808	0.176808	1.23e-11
Rad21	Epha3	0.176387	0.176387	0.000905944
Creb5	Cmss1	-0.17638	0.17638	2.21e-10
Klf8	Rps24	0.176096	0.176096	1.54e-12
Tcf7l2	Rps10	-0.175929	0.175929	2.91e-10
Plagl1	Phactr2	0.175805	0.175805	8.51e-17
Fli1	Incenp	0.175724	0.175724	6.84e-15
Fos	Rpl13	-0.175517	0.175517	0.000460109
Id2	Flrt2	0.175479	0.175479	1.62e-11
Hes1	Rps27a	0.175287	0.175287	4.54e-10
Mef2c	Adamtsl1	0.175222	0.175222	1.27e-12
Fli1	Ccnb2	0.175169	0.175169	3.04e-16
Hes1	Rpl5	0.175112	0.175112	3.03e-15
Ebf1	Robo2	0.174654	0.174654	5.72e-16
Hes1	Rps10	0.1746	0.1746	2.74e-11
Plagl1	Gas1	0.174523	0.174523	3.41e-16
Etv5	Vcan	0.174447	0.174447	1.34e-13
Nr3c1	Airn	0.17416	0.17416	5.99e-09
Pou3f3	Tnc	-0.174118	0.174118	2.07e-15
Nr3c1	Xist	-0.173897	0.173897	2.3e-09
Hivep2	Negr1	0.17363	0.17363	2.92e-10
Fli1	Hmmr	0.173562	0.173562	2.53e-10
Gata2	Col25a1	-0.173477	0.173477	7.13e-11
Ebf1	Grm7	0.17342	0.17342	5.41e-13
Mef2c	Cenpf	-0.173307	0.173307	5.11e-10
Rad21	Ptprd	-0.173298	0.173298	2.7e-18
Rad21	Gria3	-0.173218	0.173218	5.41e-14
Id2	Tubb5	0.173164	0.173164	4.97e-12
Plagl1	Akt3	0.173137	0.173137	1.03e-10
Plagl1	Col1a1	0.172792	0.172792	1.7e-15
Nfia	Flrt2	-0.172331	0.172331	1.12e-06
Hes1	Tgfbr3	0.172218	0.172218	4.64e-18
Brca1	Arl6ip1	0.172173	0.172173	3.01e-10
Id2	Ran	0.17213	0.17213	1.39e-10
Rad21	Adgrl3	-0.172018	0.172018	2.63e-12
Twist1	Prrx1	0.171984	0.171984	5.41e-12
Nfia	Ptn	-0.171927	0.171927	4.06e-06
Fli1	Col6a2	-0.171912	0.171912	1.2e-16
Rad21	Rplp0	0.171726	0.171726	1.86e-13
Tcf7l2	Aff3	0.171651	0.171651	6.47e-10
Nr3c1	Ntrk3	0.171358	0.171358	1.18e-16
Creb5	Rpl15	-0.171335	0.171335	2.22e-10
Fli1	Dcc	-0.171247	0.171247	1.2e-12
Zeb1	5730522E02Rik	0.171206	0.171206	9.58e-16
Plagl1	Ptma	0.171101	0.171101	1.23e-06
Pbx1	Satb2	0.171047	0.171047	1.05e-12
Klf12	Rpl23	-0.171039	0.171039	3.73e-09
Klf12	App	0.17071	0.17071	6.45e-17
Klf12	Rps23	-0.170687	0.170687	6.12e-10
Egr1	Rps24	-0.170569	0.170569	1.76e-09
Pax9	Alcam	-0.170555	0.170555	1.16e-11
Nr2f1	Lingo2	-0.170375	0.170375	7.7e-11
Hes1	Grid2	0.170283	0.170283	1.01e-09
Tcf4	Rps7	0.170001	0.170001	8.3e-09
Pbx3	Spc25	0.169992	0.169992	3.13e-13
Pbx3	Aspm	0.169931	0.169931	8.52e-12
Plagl1	Msx1	0.169912	0.169912	1.66e-09
Meis2	Angpt1	0.169719	0.169719	9.16e-15
Nr3c1	Dkk2	0.169608	0.169608	1.83e-10
Fli1	Kif15	0.169258	0.169258	1.86e-11
Shox2	Kif26b	0.169225	0.169225	2.44e-07
Hes1	Ptn	-0.169162	0.169162	8.47e-10
Tcf7l2	Tpt1	-0.169145	0.169145	1.83e-10
Foxq1	Pcdh17	0.168931	0.168931	1.11e-06
Fos	Pax3	0.168853	0.168853	5.29e-06
Fli1	Col6a1	-0.168835	0.168835	9.64e-18
Lhx8	Postn	0.168835	0.168835	1.02e-11
Twist1	Hmgb3	0.16881	0.16881	1.84e-17
Glis3	Adgrl3	0.168776	0.168776	1.01e-08
Egr1	Barx1	-0.168698	0.168698	1.4e-08
Zeb1	Arhgap24	0.168648	0.168648	1e-11
Hes1	Nrp1	0.168524	0.168524	4.24e-14
Plagl1	Id2	0.168418	0.168418	3.31e-07
Brca1	Clspn	0.168261	0.168261	1.03e-21
Klf12	Sema3e	-0.168149	0.168149	3.99e-10
Klf4	Rps15a	0.168033	0.168033	5.89e-07
Id2	Rps12	0.167906	0.167906	2.65e-12
Fos	Ebf1	0.167715	0.167715	3.71e-14
Runx3	Dach1	0.167613	0.167613	3.12e-13
Nr3c1	Dlg2	-0.167399	0.167399	3.95e-14
Tcf4	Pard3b	0.167174	0.167174	4.97e-14
Pax9	Rpl7	0.166299	0.166299	1.7e-10
Tcf7l2	Prr16	0.166174	0.166174	1.58e-14
Nr4a1	Osr2	-0.166164	0.166164	9.57e-12
Klf12	Arhgap24	0.166005	0.166005	6.67e-13
Elf1	Rpl13	0.165944	0.165944	1.27e-10
Klf12	Unc5d	0.165877	0.165877	3.85e-09
E2f7	Neil3	0.165874	0.165874	5.79e-19
Gata3	Slit2	0.165642	0.165642	2.28e-12
Npas3	Ptprk	0.16535	0.16535	5.33e-17
Tcf4	Rora	0.165344	0.165344	5.85e-09
Sox9	Alx1	-0.165301	0.165301	1.04e-12
Pax9	Unc5d	-0.165205	0.165205	1e-10
Tfap2c	Ednra	0.165153	0.165153	2.05e-15
Fli1	Wnt5a	-0.16474	0.16474	4e-17
Nr3c1	Rpl7	-0.164655	0.164655	4e-10
Twist1	H1f0	0.164563	0.164563	5.5e-18
Klf12	Rps12	-0.164412	0.164412	3.15e-13
Rfx3	Sox11	0.164327	0.164327	1.75e-08
Glis3	Tmtc2	0.164301	0.164301	1.65e-13
Etv1	Rps11	0.164266	0.164266	3.43e-10
Creb5	Dmd	-0.164234	0.164234	5.23e-14
Klf12	Aff2	0.163782	0.163782	7.56e-10
Id2	Rps9	0.16369	0.16369	1.53e-07
Six1	Gria1	0.163587	0.163587	4.02e-15
Fli1	Slc5a7	-0.163532	0.163532	1.52e-16
Egr1	Col12a1	0.163376	0.163376	5.14e-15
Nr3c1	Rps18	-0.163339	0.163339	5.19e-09
Prdm1	Zfhx4	-0.163236	0.163236	5.82e-19
Elf1	Opcml	0.163102	0.163102	4.98e-19
Nr3c1	Arhgap24	-0.163075	0.163075	3.12e-11
Pax9	Robo1	0.163067	0.163067	1.7e-14
Zbtb7c	Col25a1	0.162638	0.162638	3.34e-12
Pbx3	Arl6ip1	0.162611	0.162611	1.61e-07
Zeb1	Kcnq1ot1	0.162609	0.162609	5.22e-19
Glis3	Grm7	0.162503	0.162503	3.63e-08
Zeb1	Bcl2	0.162493	0.162493	4.43e-08
Hivep2	Cnksr2	-0.162487	0.162487	1.21e-13
Nfia	Pcsk5	0.162481	0.162481	1.58e-10
Mef2c	Tox	0.162395	0.162395	5.37e-15
Klf12	Dpyd	0.162371	0.162371	7.86e-17
Pbx3	Pcdh17	-0.162319	0.162319	1.2e-09
Mafb	Rpl15	0.162217	0.162217	3.71e-15
Etv1	Rps18	0.16204	0.16204	1.53e-10
Mef2c	Fat4	0.162035	0.162035	6.14e-20
Rad21	Ppia	0.162021	0.162021	1.18e-11
Emx2	Nucks1	0.161979	0.161979	4.37e-10
Fli1	Ube2s	0.161965	0.161965	3.27e-10
Npas3	Meis2	0.161924	0.161924	1.64e-15
Egr1	Crabp1	-0.161734	0.161734	3.68e-08
Osr2	Dynll1	0.161617	0.161617	3.5e-13
Tcf7l2	Bnc2	0.161435	0.161435	5.89e-16
Hivep2	Sgcz	-0.161326	0.161326	3.13e-09
Rad21	Prkg1	-0.16132	0.16132	3.59e-09
Tcf4	Cntn6	-0.16129	0.16129	4.01e-12
Fos	Thsd7b	0.161257	0.161257	3.26e-14
Elf1	Rps26	0.161135	0.161135	6.49e-15
Mef2c	Pgm5	-0.161066	0.161066	1.4e-18
Fli1	Tbc1d5	-0.160893	0.160893	2.57e-13
Ebf1	Pcdh7	0.160858	0.160858	2.24e-14
E2f7	Smc2	0.160847	0.160847	3.42e-10
Pbx3	Tmtc2	0.160821	0.160821	1.04e-09
Maf	Dlg2	0.160789	0.160789	2.43e-12
Twist1	Aspn	-0.160749	0.160749	9.17e-12
Nr3c1	Lhx8	-0.16073	0.16073	3.49e-07
Shox2	Ncam1	0.1605	0.1605	1.1e-12
Mef2c	Osr2	-0.159863	0.159863	1.58e-13
Tcf4	Col14a1	0.159863	0.159863	2.62e-12
Nr3c1	Ghr	0.159576	0.159576	4.36e-11
Klf12	Adcy2	0.159473	0.159473	8.05e-14
Pbx3	Cdh11	0.159467	0.159467	1.58e-14
Hes1	Rpl28	0.159232	0.159232	2.06e-12
Mecom	Tmsb10	0.159223	0.159223	4.16e-07
Npas3	Dcc	-0.158827	0.158827	2.55e-10
Hes1	Rpsa	0.158477	0.158477	5.81e-11
Etv5	Ube2s	0.158292	0.158292	8.05e-19
Nfia	Peg10	0.15813	0.15813	1.39e-08
Mef2c	Aff2	-0.158082	0.158082	7.05e-12
Osr2	Fgf10	0.158048	0.158048	7.7e-15
Foxd1	Dcn	-0.157935	0.157935	3.2e-06
Bach2	Rpl23	0.157856	0.157856	1.12e-09
Fosl2	Rpl13	-0.157827	0.157827	2.54e-09
Nr2f2	Rps4x	0.157699	0.157699	5.71e-11
Ybx1	Hmgcs1	0.157459	0.157459	2.02e-15
Sim2	Lgr5	0.15742	0.15742	8.32e-11
Nr2f2	Rps5	0.157372	0.157372	3.15e-11
Mef2c	Lhx8	-0.157148	0.157148	1.19e-15
Nr3c1	Rps11	-0.156927	0.156927	3.59e-12
Nr3c1	Pcdh7	-0.156865	0.156865	2e-08
Fli1	Ankrd44	0.156804	0.156804	4.68e-14
Plagl1	Fn1	0.156775	0.156775	1.26e-15
Barx1	Meis2	0.156667	0.156667	9.05e-11
Ebf1	Zbtb20	0.156564	0.156564	5.46e-12
Rad21	Calm1	0.156552	0.156552	5.81e-11
Meis1	Mpped2	0.156462	0.156462	5.76e-11
Foxd2	Rps20	-0.156447	0.156447	1.84e-08
Rad21	Col25a1	-0.156443	0.156443	4.36e-06
Mef2c	Robo2	0.155875	0.155875	3.66e-09
Nr1h4	Rps7	-0.155672	0.155672	1.74e-17
Brca1	Cep128	0.155577	0.155577	4.86e-19
Pbx3	Palld	0.155399	0.155399	3.41e-11
Plagl1	Dynll1	0.155397	0.155397	2.87e-12
Creb5	Rpsa	-0.155113	0.155113	7.56e-12
Nfia	Rsrc1	0.154832	0.154832	4.09e-11
Brca1	Rad18	0.154783	0.154783	1.72e-19
Egr1	Ebf1	0.154606	0.154606	2.4e-12
Brca1	Pola1	0.15458	0.15458	1.23e-15
Klf8	Rpl13a	0.154516	0.154516	1.36e-12
Zbtb7c	H3f3a	-0.154509	0.154509	2.09e-12
Pbx3	Sgo2a	0.154254	0.154254	1.73e-12
Six1	Maml3	0.154169	0.154169	2.58e-13
Ebf1	Slit2	0.15406	0.15406	4.21e-10
Egr1	Eln	0.153907	0.153907	1.48e-07
Alx1	Shox2	0.153903	0.153903	7.59e-08
Sim2	Rps19	-0.153833	0.153833	1.88e-09
Egr1	Id3	-0.153815	0.153815	4.49e-11
Klf12	Rpl13	-0.153702	0.153702	4.74e-06
Tfap2c	Pam	0.153602	0.153602	2.05e-17
Creb5	Sox11	-0.153446	0.153446	1.65e-12
Tcf4	Hecw2	0.153388	0.153388	2.07e-12
Mef2c	Mdga2	0.153371	0.153371	8.5e-14
Rad21	Sfrp1	0.153304	0.153304	1.63e-17
Pbx3	Kif11	0.153174	0.153174	7.54e-05
Pax9	Rps23	0.153149	0.153149	1.22e-08
Klf12	Rpl7	-0.153094	0.153094	1.09e-11
Zeb1	Adgrl3	0.152973	0.152973	1.1e-06
E2f7	G2e3	0.152866	0.152866	1.07e-09
Rad21	Nr2f1	0.152827	0.152827	1.26e-18
Foxq1	Dcc	0.152799	0.152799	4.5e-14
Tcf4	Dock4	0.15275	0.15275	8.77e-16
Id2	Rps3a1	0.152671	0.152671	3.85e-07
Meis1	Rps7	-0.152585	0.152585	1.24e-11
Plagl1	Arhgap24	-0.152576	0.152576	6.85e-12
Klf12	Cntn4	0.152422	0.152422	1.6e-15
Rad21	Hist1h2ae	0.152282	0.152282	4.85e-15
Nr3c2	Xist	-0.152158	0.152158	7.88e-12
Zeb1	Prkg1	0.151948	0.151948	7.13e-12
Klf12	Rps17	-0.151943	0.151943	9.44e-14
Pax3	Rpl27a	-0.151898	0.151898	2.15e-10
Plagl1	Ybx1	0.151858	0.151858	4.54e-08
Id1	Tubb5	0.151816	0.151816	4.22e-10
Klf12	Astn2	0.151634	0.151634	4.53e-14
Maf	Hmcn1	0.15162	0.15162	2.38e-17
Ebf1	Hs6st2	-0.151574	0.151574	3.87e-14
Osr1	Adcy2	-0.151495	0.151495	1.54e-12
Ppargc1a	Alcam	-0.151484	0.151484	9.77e-08
Alx1	Pde7b	-0.151481	0.151481	2.63e-12
Plagl1	Shox2	0.151383	0.151383	2.25e-07
Tcf7l2	Lama4	0.151296	0.151296	7.48e-16
Hes1	Col25a1	-0.151283	0.151283	1.65e-10
E2f2	Pcna	0.151271	0.151271	2.41e-15
Hes1	Rpl15	0.150965	0.150965	2.93e-13
Nr3c1	Rpl13a	-0.150617	0.150617	1.56e-07
Zeb1	Cmss1	0.150591	0.150591	2.36e-12
Etv1	Rpl15	0.150489	0.150489	7.58e-15
Meis1	Lum	0.150418	0.150418	7.62e-12
Nr3c1	Negr1	0.150394	0.150394	1.69e-12
Klf8	Rplp0	0.150272	0.150272	2.29e-12
Plagl1	Lars2	0.150202	0.150202	2.29e-09
Zeb1	Cped1	0.150023	0.150023	4.18e-13
Lhx8	Xist	0.150018	0.150018	6.8e-10
Osr2	Nrg3	-0.149958	0.149958	1.83e-10
Mef2c	Ncam2	-0.149868	0.149868	5.71e-10
E2f7	Rps18	-0.14972	0.14972	1.79e-09
Tcf7l2	Fstl1	0.149715	0.149715	1.13e-09
Pten	Robo1	0.149646	0.149646	2.93e-16
Elf1	Nnat	0.149608	0.149608	2.87e-10
Tcf7l2	Col25a1	-0.149556	0.149556	8.96e-06
Elf1	H19	0.14948	0.14948	7.12e-10
Brca1	Adgrb3	0.149408	0.149408	3.57e-16
Klf12	Tox	0.149349	0.149349	2.13e-14
Egr1	Plagl1	0.149241	0.149241	2.84e-14
Id2	H2afz	0.14912	0.14912	3.23e-08
Ahrr	Rps26	-0.149086	0.149086	6.49e-16
Nr3c1	Magi1	-0.148943	0.148943	6.68e-11
Nfib	Mpped2	-0.148937	0.148937	2.49e-10
Sox9	Hsp90aa1	0.148886	0.148886	1.4e-11
Klf12	Magi1	0.148869	0.148869	1.28e-17
Tcf7l2	Nrp1	0.148845	0.148845	3.25e-11
Klf12	Adgrl3	0.148845	0.148845	2.89e-09
Ebf1	Ldb2	-0.14879	0.14879	4.95e-08
Pbx3	Rad21	0.148765	0.148765	1.26e-10
Plagl1	Nrg3	0.148603	0.148603	0.000229592
Mef2c	Tpm1	0.148599	0.148599	1.15e-13
Shox2	Rora	-0.148591	0.148591	2.15e-06
Rad21	Hist1h1c	0.148416	0.148416	5.84e-15
Pbx3	Prkd1	0.148405	0.148405	3.92e-18
Fli1	Sim2	0.148261	0.148261	2.33e-14
Tcf4	Frem1	0.148254	0.148254	6.95e-13
Nr3c1	Rpl6	-0.148251	0.148251	5.31e-06
Esrrg	Lingo2	0.148245	0.148245	2.38e-14
Fli1	Ntrk3	-0.148226	0.148226	4e-14
Zeb1	Setbp1	0.148164	0.148164	3.37e-11
Egr4	Rps15a	-0.148108	0.148108	9.2e-14
Mef2c	Rplp0	0.148039	0.148039	5.91e-14
Etv5	Ccnb2	0.147921	0.147921	1.8e-15
Plagl1	Tbx22	-0.147919	0.147919	1.06e-15
Creb5	Tpt1	-0.147839	0.147839	1.22e-09
Nr4a3	Sgcz	0.14774	0.14774	1.53e-12
Egr1	Mest	-0.14768	0.14768	3.87e-13
Runx3	Nrg3	-0.147549	0.147549	3.9e-08
Pten	Flrt2	0.147525	0.147525	4.29e-05
Egr4	Rps24	-0.147516	0.147516	4.47e-16
Twist1	Fbxl7	-0.14751	0.14751	1.04e-13
Plagl1	Gxylt2	0.14746	0.14746	1.02e-16
Nr3c1	Rps20	-0.147409	0.147409	4.27e-09
Ahr	Nrg3	0.147349	0.147349	1.76e-09
Tcf4	Nnat	0.147327	0.147327	2.13e-12
Zfhx3	Sema3a	0.147284	0.147284	7.82e-06
Twist2	Unc5c	-0.147263	0.147263	1.28e-10
Brca1	Incenp	0.147158	0.147158	7.52e-11
Pax9	Hmmr	0.147127	0.147127	4.54e-12
Bach2	Akt3	0.147036	0.147036	2.94e-13
Id3	Rpl12	0.146762	0.146762	2.69e-09
Pou3f3	Rpl26	0.146695	0.146695	2.79e-09
Fli1	Sparc	-0.14669	0.14669	1.55e-11
Id2	Hs6st2	0.146684	0.146684	3.92e-12
Etv1	Rps17	0.146522	0.146522	2.23e-08
Glis3	Hmgb2	-0.146391	0.146391	9.42e-14
Fli1	Cttnbp2	-0.146375	0.146375	2.86e-16
E2f7	Bub1b	0.146263	0.146263	2.16e-17
Hes1	Actb	0.146204	0.146204	2.13e-10
Meis2	Nrg1	0.146105	0.146105	3.8e-21
Id1	Rps10	0.145775	0.145775	5.57e-09
Nr1h4	Rps17	-0.145764	0.145764	1.94e-15
Rad21	Thsd4	-0.145737	0.145737	3.13e-14
Hes1	Rpl12	0.145731	0.145731	6.04e-11
Id1	Ybx1	0.145728	0.145728	1.94e-08
Rad21	Cep55	0.145682	0.145682	8.74e-22
Pbx3	Hmcn1	0.145604	0.145604	6.34e-10
Hes1	Hs6st2	-0.145587	0.145587	3.31e-13
Sim2	Fras1	-0.145571	0.145571	5.06e-12
Pax9	Rps3a1	0.145524	0.145524	2.93e-13
Zeb1	Ptprd	0.145522	0.145522	6.57e-14
Pax3	Meis1	0.145461	0.145461	5.79e-18
Tfap2b	Aspn	0.145435	0.145435	1.61e-14
Foxq1	Gpc6	0.145407	0.145407	7.58e-11
Pou3f3	Rps14	0.14534	0.14534	1.95e-10
Hes1	Cmss1	0.145321	0.145321	3.5e-08
Bcl11b	Rps12	0.145179	0.145179	1.2e-13
Sox4	Cd24a	0.145153	0.145153	1.01e-17
Klf12	Nucks1	-0.145066	0.145066	5.5e-07
Plagl1	Ppp1r9a	0.145064	0.145064	5.23e-12
Rad21	Marcks	0.144865	0.144865	1.3e-15
Rad21	Efcab11	0.144747	0.144747	3.38e-11
Tfap2c	Rps24	-0.144746	0.144746	1.99e-11
Nr3c1	Cd44	0.144708	0.144708	4.13e-14
Hes1	Ccnd2	0.144703	0.144703	5.2e-09
Klf12	Rpl13a	-0.144685	0.144685	4.54e-07
Id1	Rps20	0.144657	0.144657	2.51e-07
Alx1	Marcks	-0.144627	0.144627	1.19e-07
Rora	Synpo2	0.144453	0.144453	2.8e-12
Nr3c1	Tcf4	-0.144403	0.144403	9.39e-12
Pbx3	Rpl13a	-0.144358	0.144358	6.11e-05
Id2	App	0.144316	0.144316	4.27e-16
Creb5	Palld	0.144301	0.144301	4.66e-15
Rfx3	Tgfbr3	0.144158	0.144158	1.74e-22
E2f7	Ndc80	0.144037	0.144037	1.97e-15
Glis3	Ptprg	0.144031	0.144031	3.68e-14
Rad21	Fbxo5	0.143991	0.143991	1.12e-12
Zeb1	Ankrd44	0.143954	0.143954	3.13e-13
Id1	Rps27a	0.143952	0.143952	3.47e-10
Hivep2	Eln	0.143843	0.143843	6.01e-09
Mef2c	Gria1	-0.143627	0.143627	4.73e-19
Lhx8	Fgf10	0.143611	0.143611	2.43e-10
Shox2	Satb2	0.143502	0.143502	5.03e-08
Ebf1	Sdk1	0.143192	0.143192	1.57e-13
Prrx1	Nfib	0.143192	0.143192	1.39e-13
E2f7	Knl1	0.142977	0.142977	9.48e-08
Meox2	Rps24	0.142905	0.142905	1.01e-07
Pbx3	Meis1	0.142871	0.142871	4.5e-10
Zeb1	2700069I18Rik	0.142842	0.142842	1.71e-15
Tcf7l2	Rps20	-0.142725	0.142725	5.34e-09
Plagl1	Kctd12	0.142643	0.142643	1.01e-10
Ebf1	Slc2a13	0.142621	0.142621	8.06e-20
Tcf4	Pcdh17	-0.142603	0.142603	3.21e-09
Ybx1	Pax3	-0.142562	0.142562	1.97e-11
E2f7	Prc1	0.142432	0.142432	4.82e-06
Rad21	Grm7	-0.142431	0.142431	1.14e-10
Zeb1	Airn	0.142415	0.142415	6.83e-13
Klf12	Pbx3	0.1424	0.1424	5.1e-12
Tcf4	Ppp3ca	0.142394	0.142394	9.35e-13
Mef2c	Fstl1	0.142373	0.142373	1.82e-13
Rad21	Rps18	0.142313	0.142313	3.45e-08
Nr3c1	Lum	0.142152	0.142152	6.86e-07
Nr3c1	Rps8	-0.142139	0.142139	5.49e-08
Klf4	Rps24	0.142138	0.142138	3.59e-08
Fli1	Lmo4	0.142052	0.142052	4.47e-14
Foxl2	Nav3	-0.141986	0.141986	5.09e-16
Elf1	Rps18	0.141891	0.141891	1.7e-12
Hes1	Tmsb10	0.141793	0.141793	1.1e-13
Pbx3	Nfib	0.141733	0.141733	3.44e-12
Fli1	Col5a2	-0.141708	0.141708	9.31e-17
Six1	Aspm	0.141696	0.141696	1.65e-07
Klf12	Ptprm	0.141676	0.141676	1.11e-17
Six1	Arhgap6	-0.141658	0.141658	5.62e-15
Osr2	Prr16	-0.141428	0.141428	3.19e-15
Plagl1	Col8a1	-0.141306	0.141306	7.75e-10
Nr3c1	Ncam1	0.141137	0.141137	2.78e-12
Tcf4	Prickle2	0.141112	0.141112	2.32e-16
Klf4	Rpl7	0.141089	0.141089	2.76e-09
Tcf4	Igf1	0.140928	0.140928	1.11e-08
Ebf1	Ptprd	0.140891	0.140891	3.11e-14
Zeb1	Dmd	0.140866	0.140866	1.28e-10
Nr3c1	Sulf1	-0.140851	0.140851	7.86e-08
Rad21	Kifc1	0.140812	0.140812	1.18e-20
Nr3c1	Alcam	0.140679	0.140679	6.91e-07
Klf12	Gpc3	0.140662	0.140662	2.11e-10
Nr3c1	Pde10a	0.140593	0.140593	1.68e-16
Zbtb7c	Gpc5	0.140573	0.140573	5.18e-18
Id1	Ptma	0.140357	0.140357	6.31e-10
Tcf7l2	Arl6ip1	0.14035	0.14035	8.29e-11
Alx1	Dlg2	0.140106	0.140106	1.4e-09
Zeb1	Grm7	0.140035	0.140035	4.07e-08
Plagl1	Rpl5	0.140013	0.140013	2.1e-10
Plagl1	Alx1	0.139997	0.139997	9.93e-13
Mef2c	Arl6ip1	-0.139971	0.139971	2.59e-11
Id1	Ppia	0.139951	0.139951	8.77e-11
Rfx3	2210408I21Rik	0.139931	0.139931	5.1e-15
Creb5	Rpl23	-0.139868	0.139868	4.5e-07
Tfap2c	Sfrp2	-0.139851	0.139851	9.76e-10
Glis3	Cmss1	0.139836	0.139836	3.24e-10
Klf12	Camk1d	0.13971	0.13971	3.99e-14
Glis3	St6galnac3	0.139673	0.139673	3.5e-13
Klf8	Rps20	0.139538	0.139538	7.14e-09
Ebf1	Ptch1	0.139462	0.139462	5.55e-13
Tfap2b	Arl6ip1	-0.139456	0.139456	2.42e-10
Klf12	Cdk14	0.139421	0.139421	1.54e-13
Creb3l1	2210408I21Rik	0.139417	0.139417	6.63e-18
Pou3f3	Hsp90ab1	0.139302	0.139302	1.06e-11
Nr3c1	Gfra2	0.139234	0.139234	7.42e-12
Pbx3	Bub1	0.139201	0.139201	5.94e-08
Hes1	Rps23	0.139199	0.139199	3.63e-11
Sim2	Cacna2d1	0.139153	0.139153	2.7e-11
Rad21	Pkp4	0.139119	0.139119	7.4e-13
Hes1	Rps3a1	0.139096	0.139096	2.28e-08
Fli1	Rps7	0.138921	0.138921	2.16e-05
Ahr	Grm7	0.138838	0.138838	2.44e-13
Ebf1	Ednra	-0.13877	0.13877	1.03e-14
Plagl1	Crabp1	0.13873	0.13873	5.71e-10
Jun	Tmsb4x	0.138607	0.138607	3.52e-11
Fli1	Sema3d	0.138605	0.138605	1.01e-14
Twist1	Nrg3	0.138558	0.138558	0.000215213
Zeb1	Nrp1	0.138467	0.138467	4.57e-10
Nr4a2	Cenpa	0.138309	0.138309	3.52e-12
Foxq1	Cntn4	0.138264	0.138264	9.96e-11
Npas2	Ogn	0.138255	0.138255	9.13e-07
Fli1	Kif22	0.138149	0.138149	1.33e-16
Runx1	Runx2	0.13813	0.13813	7.08e-12
Klf12	Arhgap28	0.138027	0.138027	1.1e-13
Jun	Hpse2	0.137986	0.137986	3.59e-10
Glis3	Nucks1	-0.137914	0.137914	1.19e-08
Jun	Cacnb2	-0.137899	0.137899	8.55e-14
Npas3	Auts2	0.137889	0.137889	1.7e-10
Glis3	Mecom	-0.137839	0.137839	3.91e-11
Nr2f2	Hsp90ab1	0.137676	0.137676	3.41e-12
Plagl1	Pcdh17	-0.137593	0.137593	3.75e-05
Klf12	Lgals1	-0.137543	0.137543	1.45e-09
Ybx1	Kif23	-0.137535	0.137535	1.03e-12
Lhx8	Dcn	-0.137381	0.137381	1.65e-10
Mecom	Rps17	0.137367	0.137367	4.63e-10
Osr2	Rps9	0.137313	0.137313	1.14e-07
Alx1	Lingo2	-0.137188	0.137188	3.04e-06
Ebf1	Dcc	0.137165	0.137165	6e-13
E2f2	Atad2	0.137164	0.137164	1.83e-10
Klf12	Id2	0.13709	0.13709	1.42e-10
Tcf7l2	Akt3	0.137062	0.137062	5.37e-09
Nr3c1	Atxn1	0.137048	0.137048	2.36e-11
E2f7	Ckap2	0.136997	0.136997	2.65e-11
Id1	Actb	0.13686	0.13686	1.03e-12
Creb5	Rps16	-0.136812	0.136812	3.88e-06
Rad21	Dek	0.136791	0.136791	2.71e-13
Klf12	Rpl12	-0.136789	0.136789	1.32e-10
Egr1	Sema3a	-0.136709	0.136709	3.6e-08
Tcf4	Frzb	0.136694	0.136694	7.47e-16
Creb5	Ptma	-0.136633	0.136633	1.43e-08
Plagl1	Fbln5	0.136618	0.136618	1.18e-13
Brca1	Ncapg2	0.136587	0.136587	1.9e-19
Elf1	Tcf4	0.136582	0.136582	1.43e-13
Pou3f3	Cdkn1c	0.136517	0.136517	6.29e-11
Nr3c1	Eya4	-0.136225	0.136225	8.8e-06
Nr3c1	Id4	0.136215	0.136215	3.39e-17
Nr3c1	Glis1	0.136176	0.136176	5.29e-16
Plagl1	Dleu2	0.136114	0.136114	1.65e-12
Creb5	Sdk1	0.136076	0.136076	1.23e-14
Hes1	Mdga2	-0.136058	0.136058	4.1e-08
Rad21	Barx1	0.135997	0.135997	4.33e-13
Nr2f1	Arl6ip1	0.135935	0.135935	4.71e-09
Stat3	Grid2	0.135846	0.135846	7.73e-08
Brca1	Parpbp	0.135845	0.135845	8.16e-14
Ebf1	Efna5	-0.135835	0.135835	5.67e-12
Klf12	Rps5	-0.135821	0.135821	1.92e-06
Zeb1	Psd3	0.135811	0.135811	6.52e-13
Id3	Rps12	0.135708	0.135708	6.7e-09
Plagl1	Gpc3	0.135522	0.135522	8.99e-11
Tfap2c	Grm7	0.135387	0.135387	5.16e-08
Glis3	Dleu2	-0.135213	0.135213	1.24e-13
Klf12	Satb2	0.135187	0.135187	6.61e-11
Id3	Ptma	0.135167	0.135167	1.35e-06
Rad21	Peg3	-0.134966	0.134966	3.04e-13
Tcf7l2	Setbp1	0.134954	0.134954	4.21e-14
Zeb1	Meis2	0.134928	0.134928	5.49e-12
Runx2	Grid2	-0.1349	0.1349	6.44e-06
Egr1	Eef1a1	-0.13486	0.13486	5.04e-13
Pax9	Slc24a2	0.134812	0.134812	2.84e-16
Plagl1	Adcy2	0.134692	0.134692	1.24e-10
Fos	Col25a1	-0.134684	0.134684	8.59e-06
Tcf4	Magi1	0.13468	0.13468	6.78e-11
Osr2	Dpyd	0.134514	0.134514	4.42e-14
Id1	Rps12	0.134509	0.134509	1.1e-07
Glis3	Sema5a	0.134489	0.134489	3.19e-16
Pax3	Tcf4	0.134401	0.134401	1.17e-13
Nr3c1	Rps7	-0.134356	0.134356	2.05e-05
Hivep2	Thsd7b	0.134354	0.134354	2.65e-15
Pax3	Dkk2	0.134353	0.134353	6.17e-13
E2f7	Dcc	0.134224	0.134224	2.06e-07
Klf12	Rpl27a	-0.134215	0.134215	1.74e-13
Fli1	Ptprd	-0.134104	0.134104	1.04e-06
Id2	Sgcd	0.134103	0.134103	9.8e-17
Pax3	Peg10	-0.134085	0.134085	2.33e-08
Nr3c1	Calm1	-0.134067	0.134067	2.87e-11
Klf12	Ptprk	0.134062	0.134062	4.69e-15
Nr3c1	Ccnd2	-0.134026	0.134026	1.18e-11
Tcf7l2	Ror1	0.134005	0.134005	1.33e-12
Ebf1	Ank2	0.133996	0.133996	3.37e-14
Prdm1	Ncam2	-0.133923	0.133923	2.74e-11
Klf4	Rps10	0.133843	0.133843	2.5e-14
Msx1	Grid2	-0.133727	0.133727	3.51e-11
Nfib	Cntn4	-0.133682	0.133682	2.55e-07
Pax9	Msx1	-0.133652	0.133652	8.41e-14
Klf4	Eef1a1	0.133387	0.133387	2.76e-09
E2f2	Flrt2	0.133203	0.133203	6.04e-11
Nr3c1	Rspo3	-0.133174	0.133174	9.69e-08
Rad21	Cmss1	0.133144	0.133144	5.34e-14
Klf4	Sema3e	0.132997	0.132997	2.79e-08
Tcf7l2	Col23a1	0.132986	0.132986	1.87e-08
Ybx1	Vim	0.132984	0.132984	4.12e-09
Nfib	Atxn1	0.132963	0.132963	2.7e-09
Fosb	Pcdh15	0.132961	0.132961	5.35e-13
Klf4	Rps16	0.132926	0.132926	1.79e-10
Id3	Rps27a	0.132905	0.132905	6.12e-10
Gli3	Sulf1	0.132893	0.132893	3.86e-08
Klf8	Rps11	0.132786	0.132786	1.64e-09
Prdm1	Flrt2	-0.132633	0.132633	2.41e-09
Maf	Prkg1	0.132597	0.132597	1.35e-11
E2f7	Ect2	0.132417	0.132417	6.49e-06
Npas3	Ndnf	0.132282	0.132282	3.8e-12
Pbx3	Slc1a3	0.132265	0.132265	1.71e-14
Glis1	Hmgb1	-0.132147	0.132147	8.69e-10
Six1	Mpped2	0.132092	0.132092	8.87e-12
Ahrr	Grm7	-0.132075	0.132075	2.43e-11
Pbx3	Fmnl2	0.132055	0.132055	1.43e-16
Tcf7l2	Rspo3	-0.131937	0.131937	2.8e-16
Nfib	Anxa2	0.131773	0.131773	1.28e-08
Foxd1	Lmo4	0.131771	0.131771	2.39e-11
Egr1	Rps12	-0.131534	0.131534	6.48e-08
Tcf7l2	Tcf4	0.131481	0.131481	8.93e-10
Fli1	Col23a1	-0.131426	0.131426	3.88e-15
Nr3c1	Rpl13	-0.131425	0.131425	0.000546145
Hes1	Rpl27a	0.131399	0.131399	1.07e-13
Plagl1	Rpl7	0.131387	0.131387	9.74e-10
Klf12	Rora	0.131369	0.131369	2.36e-12
Pax9	Hmgb2	0.131347	0.131347	3.91e-11
Shox2	Phldb2	0.131327	0.131327	8.28e-10
Twist1	Unc5c	-0.131304	0.131304	1.6e-10
Pax9	Rps26	0.131191	0.131191	8.54e-12
Npas3	Rps19	0.131189	0.131189	5.67e-08
Etv1	Rps19	0.13102	0.13102	2.74e-10
Prdm1	Col25a1	-0.130966	0.130966	2.23e-09
Ahrr	Rps24	-0.130912	0.130912	7.28e-09
Glis1	Ndnf	-0.130828	0.130828	6.21e-09
Klf12	Rps3a1	-0.13082	0.13082	4.14e-11
Klf4	Rpl6	0.130767	0.130767	0.000178474
Id4	Sema3e	0.130753	0.130753	1.26e-09
Nr3c1	Fbn2	0.130661	0.130661	3.91e-11
Pax9	Cenpa	0.130642	0.130642	8.29e-11
Fos	Tmsb10	-0.130615	0.130615	1.47e-09
Nr3c1	Piezo2	0.130593	0.130593	2.3e-12
Rfx3	Lsamp	-0.130554	0.130554	8.51e-10
Fos	Rps16	-0.130539	0.130539	0.000306846
Fli1	Nav3	-0.130486	0.130486	3.61e-05
Meis2	Lrrc4c	0.130446	0.130446	6.87e-15
Glis3	Sfrp2	-0.130383	0.130383	1.08e-09
Mef2c	Sox9	0.130331	0.130331	5.72e-10
Nr3c1	Ftl1	-0.130323	0.130323	0.000236938
Nr3c1	Sox11	-0.130311	0.130311	3.21e-09
Rad21	Adgrb3	-0.13027	0.13027	1.4e-14
Elf1	Nav3	0.130187	0.130187	6.4e-08
Fli1	Serpine2	-0.130181	0.130181	4.04e-16
Egr1	Ptma	-0.130132	0.130132	2.78e-11
Tcf7l2	Kif26b	0.130066	0.130066	8.58e-11
Nr3c2	Cntn4	0.130021	0.130021	2.08e-14
Stat3	Ednra	0.129925	0.129925	6.29e-11
Npas3	Palld	-0.129828	0.129828	4.66e-07
Ebf1	2700069I18Rik	0.129811	0.129811	1.11e-09
Etv1	Bmpr1b	0.129756	0.129756	6.33e-16
Glis3	Ube2s	-0.129752	0.129752	4.18e-14
E2f2	Cenpp	0.129679	0.129679	2.09e-16
Hes1	Tubb5	0.129543	0.129543	1.13e-10
Rad21	Pard3b	-0.129533	0.129533	4.42e-14
Id3	Rack1	0.12953	0.12953	3.59e-06
Jun	Anxa2	0.129479	0.129479	2.32e-11
Hes1	Hsp90ab1	0.129225	0.129225	2.43e-13
Id1	Rps23	0.129182	0.129182	3.31e-09
Etv5	Ccnd2	0.129057	0.129057	1.7e-05
Elf1	H3f3a	0.129054	0.129054	2.02e-13
Glis3	Rad21	-0.129043	0.129043	9.91e-13
Nr3c1	Vav3	0.129029	0.129029	1.31e-14
Klf12	Cacna2d1	0.128945	0.128945	1.14e-12
Nfib	Pcsk5	0.128917	0.128917	8.49e-07
Foxq1	Arhgap24	0.128917	0.128917	4.36e-11
Zeb1	Zmat4	0.128878	0.128878	2.2e-09
Hes1	Rflnb	0.128818	0.128818	2.35e-14
Alx1	Satb2	-0.128773	0.128773	7.82e-07
Elf1	Rps24	0.128768	0.128768	1.21e-11
Hes1	Sfrp2	-0.128752	0.128752	2.72e-10
Klf12	Smoc1	0.128717	0.128717	6.15e-14
Klf12	Auts2	0.128691	0.128691	1.48e-10
Plagl1	Lingo2	-0.128633	0.128633	1.8e-09
Ahrr	Rpl17	-0.128601	0.128601	1.22e-15
Hes1	Ptma	0.128556	0.128556	1.83e-09
Zeb1	Pard3b	0.128535	0.128535	3.24e-13
Nr3c1	Zfp521	0.128516	0.128516	9.24e-13
Pbx3	Igf1	0.128504	0.128504	2.52e-10
Pbx3	Pcsk5	0.128491	0.128491	1.14e-07
Pbx3	Kif15	0.128478	0.128478	4.93e-11
Plagl1	Mmp16	0.128478	0.128478	6.12e-11
Pax9	Unc5c	0.128387	0.128387	2.68e-08
Brca1	Hmmr	0.128387	0.128387	6.31e-12
Bcl11b	Inhba	0.128323	0.128323	9.6e-14
Gli3	Rad21	0.1283	0.1283	6.96e-11
Rad21	Ptprk	-0.128267	0.128267	1.59e-13
Rad21	Rpl7	0.128248	0.128248	8.03e-11
Hivep2	Rps5	-0.128239	0.128239	8.98e-07
Pax9	Kif4	0.128105	0.128105	3.62e-14
Tcf7l2	Slit2	0.128016	0.128016	3.73e-08
Npas3	Sox5	0.127974	0.127974	5.12e-11
Fli1	Vcan	-0.127952	0.127952	3.44e-11
Tfap2b	Ncam2	0.127936	0.127936	2.41e-06
Foxp2	Lingo2	0.127868	0.127868	5.83e-11
Plagl1	Setbp1	0.127851	0.127851	1.29e-12
Id4	Unc5d	0.127796	0.127796	1.73e-09
Tcf7l2	Mdga2	-0.127749	0.127749	1.91e-10
Ebf1	Nrg3	-0.127746	0.127746	0.000114443
Osr2	Epha4	0.127726	0.127726	3.11e-15
Mef2c	Airn	0.127683	0.127683	1.01e-11
Id1	Rps11	0.127649	0.127649	1.2e-07
Zeb1	Mest	0.127563	0.127563	4.04e-12
Fosl2	Cmss1	-0.127506	0.127506	4.2e-07
Sox9	Tmsb4x	0.127487	0.127487	2.73e-14
Zeb1	Auts2	0.127475	0.127475	1.86e-10
Nr2f1	Cdc20	0.127441	0.127441	1.01e-13
E2f7	Cenph	0.127425	0.127425	1.96e-13
Egr1	Sox4	-0.127417	0.127417	6.1e-08
Tcf4	Cmss1	0.127307	0.127307	2.99e-08
Hes1	Sox11	0.127165	0.127165	2.03e-10
Plagl1	Cxcl12	0.127061	0.127061	2.33e-15
Plagl1	Ppp2r2b	0.12702	0.12702	5.61e-14
Nfib	Bgn	0.126993	0.126993	3.69e-08
Egr1	Rps10	-0.126991	0.126991	1.69e-11
Hes1	Hmgb1	0.126976	0.126976	6.4e-10
Nr3c1	Nxph1	0.126905	0.126905	1.93e-13
E2f7	Smc4	0.126865	0.126865	6.24e-08
Creb5	Nlgn1	0.126851	0.126851	4e-12
Rad21	Hmgn5	0.126759	0.126759	2.02e-16
Ebf1	Ftl1	-0.126694	0.126694	9.34e-08
Fli1	Epha5	-0.126553	0.126553	9.62e-16
Twist1	Kif20b	-0.126527	0.126527	8.09e-11
Mef2c	Dlk1	-0.126425	0.126425	3.55e-17
Gli3	Lingo2	0.126417	0.126417	3.95e-08
Id3	Rps3a1	0.126394	0.126394	2.16e-12
E2f7	Tuba1b	0.126377	0.126377	1.37e-16
Pax9	Ndnf	-0.126306	0.126306	9.57e-13
E2f7	Rangap1	0.126287	0.126287	7.42e-14
Egr1	Cenpf	-0.126259	0.126259	1.25e-09
Id3	Rpsa	0.126249	0.126249	2.81e-08
Klf8	Rpl12	0.126239	0.126239	5.98e-18
Zbtb7c	Cdkn1c	-0.126144	0.126144	4.82e-14
Nr3c1	Prkd1	0.126124	0.126124	2.41e-14
Nr3c1	Npas3	-0.126086	0.126086	2.18e-07
Foxq1	Nav3	0.126074	0.126074	3e-06
Zeb1	Npas3	0.125933	0.125933	4.67e-05
Tcf7l2	Cenpf	0.125877	0.125877	1.93e-08
Twist2	Cxcl12	-0.125857	0.125857	1.28e-10
Rad21	Kpna2	0.125782	0.125782	4.81e-16
Hes1	Stk3	0.125775	0.125775	1.83e-14
Fli1	Ptma	0.125685	0.125685	5.32e-05
Hes1	Calm1	0.125669	0.125669	2.26e-10
Klf4	Cdkn1c	0.125652	0.125652	1.77e-10
Erg	Rpl13	-0.125583	0.125583	8.28e-12
Pax3	Hs3st5	0.125548	0.125548	1.03e-14
Foxq1	Thsd4	-0.125545	0.125545	5.91e-08
Glis1	Man1a	0.125532	0.125532	2.74e-15
Tcf7l2	Ptma	-0.125506	0.125506	1.36e-07
Klf12	Gphn	0.125498	0.125498	2.41e-13
Klf4	Rpl15	0.12549	0.12549	3.54e-10
Fli1	Hmgcs1	0.125422	0.125422	6.56e-13
Id3	Rps23	0.125353	0.125353	1.61e-06
Tcf7l2	Gpc3	0.125311	0.125311	2.32e-07
Glis3	Ccnd2	0.125252	0.125252	1.28e-09
Pax9	Racgap1	0.12523	0.12523	7.45e-12
Mef2c	Tnn	0.125113	0.125113	9.56e-16
Ybx1	Peg3	0.125091	0.125091	9.63e-05
Brca1	Hist1h1c	0.125084	0.125084	2.4e-13
Mef2c	Rpl17	0.125061	0.125061	2.25e-07
Brca1	Sgo1	0.125027	0.125027	6.5e-12
Pbx3	Six1	0.124891	0.124891	2.78e-09
Zbtb7c	Efna5	0.124875	0.124875	1.97e-12
Brca1	Dleu2	0.12487	0.12487	6.62e-15
Id2	Rps8	0.124819	0.124819	2.8e-09
Egr4	Tpt1	-0.1248	0.1248	3.24e-15
E2f7	Brca1	0.124774	0.124774	1.13e-12
Pax9	Rplp0	0.124609	0.124609	1.48e-07
Klf4	Rpl12	0.12453	0.12453	2.62e-09
Pbx3	Sema6a	0.12453	0.12453	2.23e-12
Rad21	Sulf1	-0.12449	0.12449	2.4e-10
Tcf7l2	Hpse2	0.124453	0.124453	3.91e-08
Runx2	Pcdh17	-0.124412	0.124412	3.41e-11
Nfia	Inhba	0.124398	0.124398	7.18e-08
Plagl1	Peg3	0.124353	0.124353	3.44e-13
E2f7	Rad21	0.12435	0.12435	1.22e-10
Creb3l1	Rpl12	-0.124332	0.124332	2.74e-11
Egr1	Id2	-0.12425	0.12425	6.16e-06
Hes1	Rps5	0.124166	0.124166	9.7e-06
Foxq1	H3f3a	0.124146	0.124146	4.76e-07
Ebf1	Epha7	-0.124075	0.124075	2.18e-15
Plagl1	Ryr2	0.124069	0.124069	4.07e-14
Pknox2	Thsd4	0.124024	0.124024	3.03e-13
Klf4	Rps19	0.124022	0.124022	5.67e-12
Zbtb7c	Rpl7	-0.123985	0.123985	7.55e-12
Klf12	Plekha5	0.12397	0.12397	6.73e-12
Hes1	Six1	0.123955	0.123955	6.16e-14
Prdm1	Zbtb20	0.123947	0.123947	4.41e-16
Barx1	Tle4	0.123913	0.123913	8.3e-12
Rad21	Tpt1	0.123895	0.123895	2.71e-07
Lhx8	Tuba1b	0.123872	0.123872	7.1e-12
Runx3	Grid2	0.123809	0.123809	1.64e-06
Klf12	Epha7	0.123751	0.123751	2.76e-15
Klf12	Dynll1	-0.123693	0.123693	2.06e-14
Fos	Unc5c	-0.123427	0.123427	1.8e-06
Tcf7l2	Rangap1	0.123427	0.123427	5.87e-16
Elf1	Pcdh17	0.123401	0.123401	3.64e-10
Rad21	Crabp1	0.123352	0.123352	1.01e-09
Tcf4	Lgr4	0.123331	0.123331	6.06e-19
Bach2	Auts2	0.123232	0.123232	5.2e-08
Pbx3	G2e3	0.123202	0.123202	1.06e-06
Klf12	Cenpf	-0.123138	0.123138	2.44e-06
E2f7	Hdac9	0.123133	0.123133	1.15e-19
Elf1	Rps16	0.123111	0.123111	2.84e-13
Stat4	Tnc	0.123015	0.123015	1.17e-20
Foxd1	Fgf10	-0.123009	0.123009	3e-07
Mef2c	Col11a1	0.123002	0.123002	1.4e-14
Fos	Col1a2	0.122875	0.122875	4.44e-09
Klf12	Tle4	0.122839	0.122839	5.32e-18
Tcf4	Cask	0.122799	0.122799	2.39e-10
Bcl11a	Alx1	0.122695	0.122695	5.26e-15
Id2	Sema5a	-0.122669	0.122669	2.97e-12
Npas3	Negr1	-0.122618	0.122618	3.28e-10
Fosb	Epha7	-0.122578	0.122578	4.8e-15
Nr3c1	Col11a1	0.122513	0.122513	3.49e-11
Foxd2	Rplp0	-0.12244	0.12244	2.51e-07
Pax3	Rora	0.122435	0.122435	7.36e-11
Tfap2c	Osr2	0.122361	0.122361	1.19e-12
Glis3	Lum	-0.122353	0.122353	8.38e-07
Nr3c1	Bgn	0.122312	0.122312	2.36e-15
Hey1	Epha3	-0.122311	0.122311	1.92e-12
Pbx3	Prss12	0.1223	0.1223	1.9e-14
Nr3c1	Rps10	-0.122197	0.122197	8.66e-07
Pbx3	Kif18a	0.122174	0.122174	7.26e-11
Hivep2	Cntn4	-0.122164	0.122164	1.39e-08
Egr1	Dab2	0.122162	0.122162	3.53e-12
Klf12	Mis18bp1	0.122137	0.122137	1.69e-12
Ebf1	Lrrk2	0.122125	0.122125	3.52e-20
Tcf7l2	Dleu2	0.122123	0.122123	1.63e-15
Mafb	Rpl17	0.122085	0.122085	2.03e-13
Id1	Rps19	0.122074	0.122074	1.54e-13
Plagl1	Cdh11	0.122061	0.122061	2.49e-08
E2f7	Kif23	0.121957	0.121957	7.08e-05
Plagl1	L3mbtl3	0.121892	0.121892	4.87e-13
Hes1	Pbx3	-0.121839	0.121839	3.27e-12
Zeb1	Kif18a	0.121761	0.121761	9.45e-11
Zbtb7c	Nucks1	-0.12173	0.12173	7.09e-10
Fos	Egr1	0.121722	0.121722	9.19e-18
Runx2	Hecw2	0.121721	0.121721	1.33e-10
Mef2c	Cdkn1c	0.12168	0.12168	7.09e-11
Tfap2c	Dlk1	-0.121671	0.121671	6.42e-10
Zeb1	Zfp521	0.121642	0.121642	7.38e-14
Klf12	Rps16	-0.121502	0.121502	6.88e-07
Ebf1	Rps3a1	-0.121449	0.121449	4.55e-09
Mef2c	Cdo1	0.121402	0.121402	2.75e-13
Shox2	Marcks	0.121394	0.121394	5.53e-06
Fli1	Eln	-0.121381	0.121381	6.14e-13
Fli1	Frem1	0.121351	0.121351	4.43e-12
Plagl1	Zfhx3	0.121351	0.121351	1.13e-16
Plagl1	Tcf7l2	0.12132	0.12132	1.51e-14
Rora	Hdac9	0.121301	0.121301	6.5e-18
Rad21	Sdk1	0.121299	0.121299	5.17e-09
Fli1	Hsp90aa1	0.12116	0.12116	4.37e-06
Egr4	Rplp0	-0.121126	0.121126	6.16e-17
Creb5	Rpl13	-0.121082	0.121082	1.36e-05
Npas3	Il1rapl1	0.121031	0.121031	6.5e-08
E2f2	Nasp	0.121018	0.121018	1.63e-15
Etv5	Rpl15	0.121013	0.121013	5.71e-11
Rad21	Ptn	0.121008	0.121008	3.99e-10
Plagl1	Cntn4	0.120799	0.120799	1.93e-07
Osr2	Rpl23a	0.120769	0.120769	1.32e-05
Id2	Fam129a	-0.120733	0.120733	7.44e-13
Id1	Rpl27a	0.120732	0.120732	1.5e-09
Ebf1	Ntrk3	-0.120699	0.120699	9.65e-16
Pbx3	Gpc3	0.120663	0.120663	8.02e-09
Egr1	Ncam2	0.120626	0.120626	1.21e-06
Fli1	Ube2c	0.120606	0.120606	7.34e-07
Ebf1	Hmcn1	-0.120561	0.120561	6.61e-13
Nfia	Col1a2	0.120498	0.120498	2.17e-05
Maf	Col25a1	-0.120405	0.120405	2.44e-10
Glis3	G2e3	-0.120395	0.120395	2.01e-14
Klf12	Slit2	0.12039	0.12039	3.46e-06
Id3	Ppia	0.120364	0.120364	1.7e-08
Pax9	Ftl1	0.120325	0.120325	1.93e-12
Mef2c	Ppp3ca	0.120315	0.120315	3.53e-16
Nfia	Frmd4a	0.120212	0.120212	9.84e-16
Fli1	Tmsb4x	0.120202	0.120202	2.22e-10
Pax9	Tpt1	0.120194	0.120194	5.42e-12
Ebf1	Pdzrn3	0.120189	0.120189	2.91e-09
Pbx3	Epha4	0.120075	0.120075	4.81e-08
Mef2c	Arhgap24	-0.120073	0.120073	4.81e-11
Pbx3	Zfhx3	0.12001	0.12001	2.87e-15
Mef2c	Aspm	-0.119966	0.119966	1.2e-11
Klf4	Runx2	0.119907	0.119907	7.54e-15
Pten	Pde4b	0.119888	0.119888	1.38e-17
Tcf7l2	Mki67	0.119851	0.119851	8.6e-07
Fli1	Bgn	-0.119839	0.119839	1.88e-13
Egr1	Rpl23	-0.119831	0.119831	1.62e-11
Egr4	Rps16	-0.119758	0.119758	2.49e-20
Mitf	Depdc1a	-0.119698	0.119698	8.38e-12
Plagl1	Auts2	0.119694	0.119694	6.4e-09
Pbx1	Epha7	0.119633	0.119633	1.1e-12
Klf12	Stk3	0.119523	0.119523	4.9e-14
Twist2	Asb4	-0.119504	0.119504	2.94e-10
Tcf4	Ptma	0.119454	0.119454	3.83e-08
Hivep2	5730522E02Rik	-0.119415	0.119415	1.45e-14
Klf12	Adgrb3	0.119382	0.119382	4.77e-17
Egr1	Col25a1	0.119318	0.119318	0.00027508
Mafb	Eef1a1	0.119301	0.119301	8.83e-10
Hes1	Ppia	0.119293	0.119293	3.81e-13
Elf1	Nucks1	0.119251	0.119251	1.45e-12
Klf12	Rpl6	-0.119208	0.119208	3.7e-12
Zeb1	H3f3a	0.119174	0.119174	3.23e-09
Nr3c1	Uty	0.119121	0.119121	1.74e-15
Klf12	Rps11	-0.119045	0.119045	3.41e-10
Tcf7l2	Ppp1r9a	0.119043	0.119043	5.43e-14
Plagl1	Sdk2	-0.119035	0.119035	4.44e-11
Tfap2a	Ghr	0.119019	0.119019	5.53e-12
Maf	Pcdh9	0.118985	0.118985	6.83e-12
Foxd2	Rps8	-0.118953	0.118953	4.38e-09
Pax9	Bub1b	0.118925	0.118925	2.99e-09
Etv1	Rps12	0.11887	0.11887	7.06e-09
Tfap2c	2610307P16Rik	0.118819	0.118819	7.3e-11
Zeb1	2610307P16Rik	0.118814	0.118814	6.8e-10
Pbx3	Vcan	0.118804	0.118804	2.38e-05
Etv5	Kif22	0.118794	0.118794	3.82e-17
Barx1	Slc24a2	-0.118789	0.118789	3.01e-11
Elf1	Rps7	0.118754	0.118754	1.43e-08
Glis1	Creb5	0.118736	0.118736	3.06e-12
Tfap2c	Kif26b	0.118669	0.118669	1.9e-12
Brca1	Dek	0.118617	0.118617	6.52e-10
Plagl1	Svep1	-0.118558	0.118558	7.26e-11
Twist1	Gas1	0.118543	0.118543	8.89e-12
Tcf7l2	Mbnl2	0.118529	0.118529	1.94e-11
Junb	Ptn	0.118446	0.118446	2.42e-12
Rad21	Itga8	-0.118428	0.118428	1.41e-15
Nfia	St6galnac3	0.118405	0.118405	3.58e-17
Klf12	Pam	0.118378	0.118378	4.68e-15
Tfap2a	Grm7	0.118354	0.118354	2.31e-11
Egr1	H3f3a	-0.118351	0.118351	9.83e-07
Nfia	Frem1	0.118307	0.118307	1.93e-06
Plagl1	Rpsa	0.118213	0.118213	2.06e-06
Ebf1	Sfrp2	0.118195	0.118195	9.37e-09
Zeb1	Nxph1	0.118089	0.118089	1.77e-12
Rad21	Frem1	-0.11808	0.11808	3.16e-09
Etv1	Rpl6	0.118071	0.118071	2.98e-07
E2f7	Bmpr1b	0.118044	0.118044	2.71e-14
Nr3c1	Unc5d	-0.117956	0.117956	2.02e-10
Nr3c1	Lama4	0.117953	0.117953	3.96e-14
Egr1	Agtr2	0.117872	0.117872	2.45e-07
Nr3c1	Astn1	-0.117809	0.117809	6.36e-12
Brca1	Tbx22	0.117749	0.117749	4.77e-10
Hes1	Malat1	0.117691	0.117691	5.87e-13
Ebf3	Epha4	0.117617	0.117617	1.07e-09
Glis3	Crabp1	-0.117608	0.117608	8.45e-10
Egr1	H3f3b	-0.117555	0.117555	6.58e-05
Sp7	H19	0.117542	0.117542	1.48e-10
Glis3	Inpp4b	0.117502	0.117502	7.72e-11
Nr3c1	Arhgap6	0.117497	0.117497	1.08e-09
Egr1	Zbtb20	0.117489	0.117489	0.000175456
Nr3c1	2610307P16Rik	-0.117476	0.117476	2.2e-13
Zeb1	Cacna2d1	0.117456	0.117456	1.4e-11
Rfx3	Ccser1	0.117441	0.117441	4.09e-16
Gli3	Igf1	-0.117315	0.117315	1.23e-05
Plagl1	Nrxn1	0.117305	0.117305	5.14e-11
Nfib	Peg10	-0.117224	0.117224	1.94e-07
Rfx3	Slf1	0.117178	0.117178	1.79e-16
Nr3c1	Slc1a3	0.117162	0.117162	2.3e-09
Shox2	Pde7b	0.117105	0.117105	5.2e-10
Fos	Lrfn5	0.117033	0.117033	1.18e-08
Twist1	Capn6	0.116996	0.116996	3.05e-16
Tcf4	Hmcn1	0.116994	0.116994	1.76e-08
Twist2	Rps8	-0.11695	0.11695	1e-07
Egr1	Ankrd44	0.116808	0.116808	1.47e-08
Fos	Rpl5	-0.116808	0.116808	9.84e-05
Glis3	Plcb1	-0.116745	0.116745	3.69e-10
Tfap2c	Nucks1	-0.116654	0.116654	6.04e-10
Nr3c2	Nnat	-0.116638	0.116638	3e-11
Plagl1	Grid2	-0.116592	0.116592	1.58e-05
Plagl1	9130024F11Rik	0.116543	0.116543	7.71e-16
Nr3c2	Sema3a	-0.116516	0.116516	5.17e-10
Pax3	Gpc6	-0.116481	0.116481	5.06e-09
Egr1	Rps20	-0.116465	0.116465	2.02e-06
Rad21	Ptprg	-0.116459	0.116459	1.33e-11
Hnf4g	Alcam	0.116454	0.116454	9.42e-14
Klf12	Tenm4	0.116424	0.116424	1.34e-11
Fli1	Tpx2	0.116423	0.116423	2.94e-06
Tcf4	Sdk2	0.116384	0.116384	7.45e-16
Hes1	Cped1	0.116339	0.116339	1.89e-10
Foxl2	Pcdh17	-0.116331	0.116331	2.63e-14
Tcf4	Hspa5	0.116221	0.116221	5.09e-13
Pbx3	Ect2	0.116178	0.116178	6.69e-05
Plagl1	Ppp3ca	0.116152	0.116152	5.57e-12
Creb5	Nrxn1	-0.116119	0.116119	1.37e-12
Rad21	Fstl1	0.116109	0.116109	2.78e-11
Rad21	Rora	-0.116108	0.116108	4.5e-10
Egr1	Adamtsl1	0.116081	0.116081	3.77e-08
Klf8	Alcam	0.116077	0.116077	1.22e-10
Pbx3	Kif4	0.115974	0.115974	8.05e-08
Stat3	Col25a1	0.115961	0.115961	1.1e-06
Klf9	Cdkn1c	0.115958	0.115958	3.19e-11
Zbtb7c	Col1a1	-0.115942	0.115942	1.05e-08
Rfx3	Six1	0.115926	0.115926	2.69e-08
Nr4a1	Ncam2	0.115919	0.115919	1.62e-05
Gli3	Kcnd2	0.115896	0.115896	2.81e-11
Plagl1	Fbxl17	0.115863	0.115863	7.22e-11
Ahr	Sox9	0.115858	0.115858	1.25e-14
Mafb	Col25a1	0.115838	0.115838	2.22e-09
Brca1	Uhrf1	0.115833	0.115833	3.34e-15
Hivep3	Rplp0	-0.115798	0.115798	4.48e-13
Pou3f3	Vegfc	0.115742	0.115742	6.37e-16
Zbtb7c	Hhip	-0.115739	0.115739	2.63e-12
Fli1	Nox4	-0.115727	0.115727	9.32e-12
Ebf1	Slit3	0.115608	0.115608	2.79e-10
Pax9	Rpl17	0.115546	0.115546	1.24e-09
Glis1	Shox2	-0.115508	0.115508	2.19e-08
Ppargc1a	Rps4x	-0.115382	0.115382	1.6e-10
Nr1h4	Rpl5	-0.115364	0.115364	7.72e-17
Barx1	Grid2	-0.115217	0.115217	0.000269722
Plagl1	Prkg1	0.115187	0.115187	4.7e-12
Klf12	Meis2	0.115181	0.115181	1.49e-10
Rad21	Vim	0.115172	0.115172	2.74e-16
Fli1	Fam129a	-0.115113	0.115113	2.06e-08
Foxd1	Hmcn1	0.115026	0.115026	2.54e-07
Prdm1	Pcdh17	0.115021	0.115021	3.04e-12
Tcf7l2	Unc5d	-0.115013	0.115013	1.29e-10
Npas3	Nxph1	-0.114975	0.114975	1.01e-12
Rad21	Rpl13a	0.114966	0.114966	5.64e-07
Mef2c	Slit3	-0.114934	0.114934	2.05e-13
E2f7	Rad51b	0.11489	0.11489	1.48e-12
Hes1	Rplp1	0.11484	0.11484	1.41e-08
Egr1	Sdc2	0.114836	0.114836	2.83e-11
Fosl2	Rps20	-0.114819	0.114819	1.06e-08
Id1	Rack1	0.1148	0.1148	8.55e-14
Meox2	Lpar4	0.114778	0.114778	1.06e-16
Tcf7l2	Plagl1	0.114745	0.114745	9.13e-10
Etv1	Rpsa	0.11473	0.11473	1.98e-12
Plagl1	Pbx1	0.114691	0.114691	3.63e-15
Id3	Rpl23	0.114687	0.114687	4.46e-08
Tcf7l2	Pcdh7	0.114667	0.114667	1.66e-06
Zeb1	Col3a1	0.114656	0.114656	4.84e-08
Rad21	Zwilch	0.114577	0.114577	3.21e-13
Brca1	Fbxo5	0.114576	0.114576	1.06e-10
Npas3	Ppia	0.114528	0.114528	1.87e-09
Hivep3	Nav3	-0.114485	0.114485	4.33e-12
Fli1	Hs6st2	0.114477	0.114477	5.66e-08
Prrx1	Efna5	0.114472	0.114472	2.38e-07
Pbx3	Cask	0.114369	0.114369	4.33e-09
Pax9	Rpl5	0.114262	0.114262	4.5e-09
E2f2	Dtl	0.11421	0.11421	5.2e-12
Ebf1	Peg10	-0.114198	0.114198	9.83e-11
Alx1	Camk1d	0.114129	0.114129	3.78e-06
E2f7	Incenp	0.114111	0.114111	2.4e-09
Plagl1	Rpl27a	0.114091	0.114091	9.78e-08
Pbx3	Sox9	0.11409	0.11409	7.18e-10
Rad21	Hist1h4c	0.114089	0.114089	7.52e-14
Osr2	Asb4	0.114079	0.114079	2.59e-12
Hes1	Gpc6	0.114043	0.114043	5.08e-09
Plagl1	Ncam1	0.114013	0.114013	1.11e-09
Foxq1	Rps20	0.114	0.114	3.4e-07
Plagl1	Tle4	-0.113997	0.113997	1.4e-09
Rfx3	Ctnna2	0.113954	0.113954	4.18e-07
Gli3	Nnat	0.113818	0.113818	2.63e-11
Tfap2b	Epha7	0.11381	0.11381	1.22e-12
Pax9	Peg10	0.113708	0.113708	9.91e-07
Ebf1	Epha5	0.113693	0.113693	4.45e-13
Rad21	Grid2	-0.11366	0.11366	2.55e-09
Bach2	Rpl13	0.113574	0.113574	3.59e-08
Klf12	Dmd	0.113558	0.113558	2.38e-07
Klf12	Rps10	-0.113517	0.113517	6.98e-11
Runx2	Ptprk	-0.113441	0.113441	6.6e-12
Pbx3	Hsp90aa1	0.113425	0.113425	8.96e-09
Nr1h4	Eef1a1	-0.113402	0.113402	8.75e-13
Osr2	Fbn2	-0.113398	0.113398	2.37e-11
Sox9	Eya1	-0.113321	0.113321	3.73e-10
Mef2c	Unc5d	0.11331	0.11331	3.22e-09
Brca1	Hist1h3e	0.113295	0.113295	1.8e-13
Rad21	Hspa8	0.113287	0.113287	1.36e-14
Pbx3	Dleu2	0.113116	0.113116	6.25e-08
Runx1	Cped1	0.113061	0.113061	7.59e-11
Glis3	Cadm2	0.113038	0.113038	1.47e-15
Ppargc1a	Rplp0	-0.113021	0.113021	1.63e-11
Foxq1	Cntn6	0.112976	0.112976	1.23e-08
Zeb1	Fbn2	0.112973	0.112973	3.67e-13
Plagl1	Pdzrn3	-0.112963	0.112963	1.14e-12
Prrx1	Dclk1	0.1129	0.1129	2.4e-10
Egr1	Nr2f1	-0.112732	0.112732	1.09e-10
Sim2	G2e3	0.112689	0.112689	5.22e-11
Klf12	Atp2b1	0.112644	0.112644	5.28e-15
Runx2	Tpt1	0.112639	0.112639	4.15e-06
Sim2	Epha4	0.112633	0.112633	3.87e-08
Fos	Ndnf	-0.112628	0.112628	4.54e-08
Egr1	Rps27a	-0.11262	0.11262	1.69e-09
Pax9	Tenm4	0.112596	0.112596	1.88e-14
Fli1	Auts2	-0.112475	0.112475	2.36e-09
Prrx1	Prickle1	0.112447	0.112447	9.54e-06
Jun	Gpc6	-0.112443	0.112443	1.15e-09
Egr1	Rad21	-0.112377	0.112377	4.18e-12
Pbx3	Ppp2r2b	-0.112375	0.112375	2.65e-14
Elf1	Tmsb10	0.112357	0.112357	9.41e-14
Nr3c1	Trps1	0.112355	0.112355	2.3e-09
Glis3	Cdh10	0.11234	0.11234	5.34e-13
Bcl11a	Tpt1	0.112327	0.112327	1.35e-10
Glis1	Efna5	-0.112301	0.112301	8.63e-08
Fli1	Mki67	0.112276	0.112276	7.53e-05
Glis1	Atxn1	0.112259	0.112259	1.44e-11
Pbx3	Eya4	0.112249	0.112249	3.29e-08
Klf8	Rps23	0.112219	0.112219	1.91e-13
E2f7	Atad5	0.112216	0.112216	9.42e-11
Fos	Prr16	0.112215	0.112215	5.46e-07
Plagl1	Nasp	0.112159	0.112159	6.56e-08
Pax5	Adgrb3	0.1121	0.1121	2.89e-16
Nr3c1	H3f3b	-0.112059	0.112059	1.09e-05
Zeb1	Lsamp	0.112052	0.112052	3.71e-08
Mef2c	Ftl1	0.112012	0.112012	7.95e-09
Pbx3	Etl4	0.111961	0.111961	5.89e-13
Klf9	Hist1h4d	-0.111957	0.111957	2.49e-08
Zbtb7c	Spock3	0.111909	0.111909	1.07e-13
Pbx3	H19	0.111897	0.111897	1.69e-07
Jun	Sema3d	-0.111747	0.111747	2.44e-13
Pax9	Cdc20	0.111722	0.111722	4.74e-10
Crem	Meg3	0.111695	0.111695	6.58e-10
Fli1	Ccnd2	-0.111686	0.111686	7.66e-05
Meis1	Pbx3	0.111648	0.111648	6.62e-15
Rad21	Lama2	-0.111624	0.111624	2.77e-13
Zeb1	Col5a2	0.111528	0.111528	4.42e-18
Plagl1	Negr1	-0.111486	0.111486	1.13e-07
Twist1	Cdk6	0.111448	0.111448	3.47e-13
Klf4	Gpc6	-0.111346	0.111346	4.73e-09
Zeb1	Pten	0.111332	0.111332	7.38e-11
Plagl1	Meox2	-0.111292	0.111292	1.35e-12
Pten	Gria3	0.11129	0.11129	3.02e-13
Runx3	Rpl13	-0.111249	0.111249	1.61e-07
Rora	Rps27a	-0.111239	0.111239	1.88e-07
Ebf1	Lama4	-0.111154	0.111154	1.88e-14
Zeb1	Cdca8	0.111148	0.111148	3.02e-11
Klf8	Rps16	0.111119	0.111119	3.36e-14
Plagl1	Pik3r1	-0.111071	0.111071	4.08e-10
Nr3c1	Ebf1	-0.111033	0.111033	8.4e-09
Alx1	Epha7	-0.110946	0.110946	1.41e-07
Klf8	Mab21l2	0.110936	0.110936	1.23e-10
Nr4a2	Rpl5	0.110917	0.110917	3.12e-11
E2f7	Tpx2	0.110869	0.110869	9.32e-06
Pax9	Cntn4	-0.110857	0.110857	1.44e-10
Tfap2b	Itga8	-0.110841	0.110841	2.16e-09
Nr3c2	Ghr	0.110823	0.110823	3.23e-10
Elf1	Nrg3	0.110798	0.110798	3.61e-06
Hivep2	Trps1	-0.110792	0.110792	4.39e-12
Vdr	Zfhx4	-0.11078	0.11078	2.09e-13
Klf12	Chsy3	0.110756	0.110756	2.24e-14
Klf12	Efna5	0.110754	0.110754	8.5e-11
Plagl1	Wnt5a	0.110744	0.110744	9.29e-11
Elf1	Ednra	0.110691	0.110691	1.58e-10
E2f7	Sdk1	0.110675	0.110675	7.63e-15
Rfx3	Col1a2	-0.110661	0.110661	3.16e-13
Mecom	Runx2	0.110622	0.110622	4.76e-14
Sim2	Hsp90ab1	-0.110569	0.110569	5.14e-07
Hivep3	Thsd7b	0.110441	0.110441	9.12e-17
Fli1	Ldb2	-0.110416	0.110416	9.69e-09
Tbx22	Runx1t1	0.110351	0.110351	3.12e-14
Hes1	Ybx1	0.110246	0.110246	2.27e-07
Ebf3	Dlg2	0.110151	0.110151	5.97e-16
Rad21	Phkb	-0.110122	0.110122	1.31e-15
Id1	Rpl13a	0.110119	0.110119	3.14e-08
Ebf1	Rps7	-0.110119	0.110119	1.61e-07
Nr2f1	Nrp1	0.110113	0.110113	9.06e-10
Rad21	Hist1h3e	0.110099	0.110099	2.07e-14
Tcf4	Greb1l	-0.110053	0.110053	1.92e-11
Foxd2	Aspn	-0.110052	0.110052	3.19e-14
Rad21	Rps7	0.109936	0.109936	2.37e-07
Id2	Mpped2	0.109935	0.109935	2.71e-05
Thrb	Col25a1	0.109872	0.109872	3.27e-05
Elf1	Slit2	-0.109843	0.109843	1.87e-08
Nr3c1	Ptprk	0.109816	0.109816	2.49e-10
Id3	Rps10	0.109795	0.109795	1.08e-05
Elf1	Npas3	0.109789	0.109789	8.39e-09
Fli1	Npas3	0.109681	0.109681	4.5e-05
Ikzf2	Negr1	0.109677	0.109677	1.19e-11
Rora	Lrrc7	0.109641	0.109641	6.48e-09
Klf12	Actb	-0.109614	0.109614	6.29e-08
E2f7	Aurka	0.109556	0.109556	1.56e-13
Klf12	Efnb2	0.109531	0.109531	1.89e-14
Hes1	Efna5	-0.109513	0.109513	6.01e-11
Alx1	Nfia	0.109494	0.109494	1.93e-10
Foxq1	Prkg1	0.109484	0.109484	3.44e-12
Twist1	Magi1	0.109484	0.109484	1.16e-08
Klf12	Lama2	0.109451	0.109451	4.24e-12
Rad21	Kifc5b	0.109449	0.109449	1.45e-20
Fosl2	Pcdh15	0.109445	0.109445	2.39e-08
Rad21	Cacnb2	-0.109407	0.109407	3.52e-14
Plagl1	Col11a1	0.109394	0.109394	1.64e-13
Id2	Plagl1	0.109353	0.109353	1.4e-14
Ikzf2	Robo2	0.10932	0.10932	3.08e-15
Mef2c	Lingo2	-0.109306	0.109306	3.57e-13
Gli3	Ndnf	0.109301	0.109301	7.89e-09
Nr3c1	Pcdh9	0.109294	0.109294	3.2e-07
Brca1	Negr1	0.109167	0.109167	4.69e-11
Runx3	Csmd3	0.109165	0.109165	3.58e-14
Klf8	H3f3a	0.109137	0.109137	5.36e-14
Plagl1	Col5a2	0.109115	0.109115	3.11e-13
Plagl1	Ebf1	0.109026	0.109026	5.71e-11
Plagl1	Gria3	0.109003	0.109003	1.11e-10
Rad21	Enox1	-0.108991	0.108991	7.86e-13
Klf12	Fmn2	0.10899	0.10899	1.45e-13
Plagl1	Chrdl1	0.108967	0.108967	1.53e-20
Klf12	Hmgb1	-0.108908	0.108908	4.95e-08
Jun	Hspa5	0.108883	0.108883	1.57e-14
Klf12	Cnksr2	0.108874	0.108874	3.54e-12
E2f7	Nuf2	0.108851	0.108851	3.79e-13
Mef2c	Cdh2	0.108821	0.108821	4.21e-14
Klf12	Rplp1	-0.108814	0.108814	1.14e-10
Creb5	Hmmr	0.108798	0.108798	7.23e-09
Tcf4	Nox4	0.108704	0.108704	1.41e-15
Egr1	Alcam	0.108695	0.108695	9.35e-05
Pou3f3	Ccnd2	0.10867	0.10867	3.66e-11
Prdm1	Nrg3	0.108668	0.108668	3.15e-07
Stat3	Dcc	0.108659	0.108659	1.44e-13
Alx1	Mid1	0.108588	0.108588	2.44e-13
Tfap2c	Six1	-0.108566	0.108566	2.39e-12
Fos	Meg3	0.108479	0.108479	3.4e-06
Etv5	Calm1	0.108475	0.108475	4.83e-10
Pax9	Pcsk5	0.108437	0.108437	4.92e-13
Osr2	Adamtsl1	-0.108434	0.108434	7.04e-07
Foxd2	Ptma	-0.108434	0.108434	5.44e-09
Runx3	Sfrp1	-0.108375	0.108375	3.93e-14
Klf12	Ppia	-0.108367	0.108367	2.13e-09
Foxd2	Top2a	0.10835	0.10835	1.37e-06
Rad21	Rpl5	0.108348	0.108348	4.83e-08
Rad21	Prrx1	0.10833	0.10833	1.57e-08
Ebf1	Rora	0.108296	0.108296	3.32e-10
Twist2	Cdca8	0.108189	0.108189	2e-08
Tcf7l2	Pcdh9	-0.108174	0.108174	2e-06
Tcf7l2	Cdh11	0.108158	0.108158	3.04e-10
Alx1	AW551984	0.108095	0.108095	1.53e-13
Runx2	Prkca	0.108088	0.108088	1.15e-14
Pbx3	Auts2	0.108076	0.108076	1.17e-09
Rfx3	Arhgap24	0.108019	0.108019	2.49e-05
Six1	Zeb2	-0.107982	0.107982	4.15e-08
Rad21	Sox4	0.107945	0.107945	7.27e-14
Creb3l1	Dleu2	-0.107934	0.107934	4.83e-14
Zbtb7c	Bcl2	-0.10792	0.10792	7.43e-10
Zbtb7c	Hmga2	-0.107916	0.107916	2.51e-13
Ebf3	Thsd4	-0.107834	0.107834	7.75e-10
Nr1h4	H3f3a	-0.107823	0.107823	4.08e-13
Egr4	Rps18	-0.107822	0.107822	1.8e-13
Tcf4	Rgs2	0.107779	0.107779	6.86e-14
Klf12	Epb41l2	0.107756	0.107756	1.69e-13
Runx2	Ptprm	0.107753	0.107753	1.01e-09
Hivep2	Tmtc2	-0.107745	0.107745	2.03e-07
Fos	Col1a1	0.107693	0.107693	1.9e-06
Rad21	Actb	0.107662	0.107662	2.85e-11
Nr3c1	Hs6st2	-0.107652	0.107652	9.19e-08
Pax9	Rpl27a	0.107628	0.107628	1.34e-09
Plagl1	Pcna	0.107626	0.107626	4.97e-11
Nr3c1	Slc24a3	0.107596	0.107596	2.78e-13
E2f7	Tyms	0.107573	0.107573	4.1e-12
Plagl1	Nrp2	-0.107557	0.107557	4.69e-12
Runx3	Rad21	0.107552	0.107552	1.74e-12
Prdm1	Mecom	-0.107545	0.107545	6.23e-18
Rad21	Unc5d	-0.107542	0.107542	1.61e-10
Plagl1	Klhl29	0.10742	0.10742	1.95e-14
Prdm16	Grm7	-0.107395	0.107395	1.89e-12
Twist1	Col1a2	0.107394	0.107394	4.67e-09
Tcf7l2	Rspo1	0.107311	0.107311	1.18e-10
Pax9	Sgo1	0.107217	0.107217	1.51e-08
Klf12	Alx1	-0.107184	0.107184	1.87e-11
Plagl1	Peg10	0.107178	0.107178	7.07e-06
Nr3c1	Rack1	-0.107169	0.107169	2.93e-08
Erg	Grid2	-0.107137	0.107137	4.91e-12
Id4	Fbln2	0.107134	0.107134	6.07e-13
Pbx3	Rps9	-0.107075	0.107075	5.74e-11
Npas2	Top2a	-0.107026	0.107026	7.23e-14
Foxd1	Gria3	-0.106971	0.106971	3.89e-08
Tcf4	Pik3r1	0.106968	0.106968	2.9e-09
Fli1	Prss12	-0.10695	0.10695	1.76e-13
Elf1	Osr2	0.106942	0.106942	1.15e-08
Foxq1	Hmgb2	-0.106827	0.106827	8.15e-09
Ahrr	Rpl13	-0.106788	0.106788	1.02e-09
Klf8	Rpl23	0.106727	0.106727	9e-13
Nfia	Bcas3	0.106642	0.106642	1.28e-10
Zbtb7c	Calm1	-0.10661	0.10661	3.67e-10
Elf1	Rpl7	0.106577	0.106577	1.14e-13
Sim2	Bub1	0.106546	0.106546	8.58e-06
E2f7	Nasp	0.106509	0.106509	1.61e-09
Klf12	Hmgb2	-0.106504	0.106504	7.21e-10
Ebf1	Eln	-0.106468	0.106468	8.93e-11
Nfia	Pitpnc1	0.106466	0.106466	3.85e-11
Klf12	Prickle1	0.106465	0.106465	8.43e-09
Fli1	Ptprg	0.106459	0.106459	2.22e-06
Nr2f2	Rps3a1	0.106403	0.106403	2.95e-10
Klf9	Marcks	0.106379	0.106379	3.49e-15
Fli1	Prickle2	-0.106298	0.106298	2.55e-11
Sim2	Ntf3	0.106274	0.106274	7.36e-12
Klf12	Calm1	-0.106258	0.106258	2.36e-10
Plagl1	Gpc6	-0.106228	0.106228	6.01e-07
Erg	Vcan	-0.106218	0.106218	2.01e-08
Etv1	Ptprk	0.106213	0.106213	1.26e-13
Hivep3	Sgcz	-0.106177	0.106177	9.75e-12
E2f2	Cenpf	-0.106146	0.106146	1.82e-05
Ahrr	Prickle1	0.106115	0.106115	6.06e-12
Nr3c1	Tanc2	0.106113	0.106113	6.28e-13
Rad21	Pcdh9	-0.106084	0.106084	1.68e-08
Pten	Ncald	0.106082	0.106082	2.96e-17
Sim2	Ptprk	-0.106024	0.106024	6.41e-12
Ebf1	Palld	-0.106002	0.106002	2.67e-10
Pax9	Dcc	0.105956	0.105956	9.45e-09
Pax9	Pard3b	-0.105949	0.105949	1.78e-11
Tcf4	Fat4	0.105937	0.105937	5.65e-14
Egr1	Tuba1a	-0.105928	0.105928	1.17e-07
Nr3c1	Cnksr2	-0.105926	0.105926	2.14e-10
Fli1	Idi1	0.105898	0.105898	4.26e-16
Pbx3	Cdk1	0.105837	0.105837	0.000371424
Plagl1	Cntn5	0.105827	0.105827	2.01e-10
Plagl1	Nnat	0.105799	0.105799	1.31e-06
Pax9	Bub1	0.105728	0.105728	8.99e-10
Rad21	Hist1h2ab	0.105675	0.105675	8.31e-15
Tfap2c	Bcl2	0.105626	0.105626	6.41e-13
Rad21	Sox11	0.105598	0.105598	6.02e-12
Tcf7l2	Eya4	-0.105582	0.105582	9.69e-08
Fli1	Ndnf	-0.105549	0.105549	1.17e-09
Nr3c1	Nr2f1	0.105469	0.105469	5.4e-10
Tcf4	Foxp1	0.105457	0.105457	6.25e-15
Zeb1	Adamts12	0.105427	0.105427	4.96e-16
Nr3c1	Lama2	0.105386	0.105386	5.68e-14
Egr1	Cadm2	0.105309	0.105309	5.94e-15
Pax9	Tcf4	0.105307	0.105307	2.07e-07
Klf12	Smyd3	0.10527	0.10527	1.58e-17
Pax3	Mpped2	-0.105267	0.105267	3.52e-07
Ebf1	Epha4	-0.105262	0.105262	1.36e-09
Klf8	Rpsa	0.105251	0.105251	2.03e-12
Creb3l1	Col1a2	0.105249	0.105249	1.11e-11
Egr1	Eya4	-0.10522	0.10522	6.77e-09
Zeb1	Col14a1	0.105194	0.105194	1.49e-08
Rora	Lhfpl2	0.10516	0.10516	3.44e-13
Nfia	Sema5a	0.105143	0.105143	2.35e-09
E2f2	Hells	0.105136	0.105136	1.39e-12
Jun	Rpl13	0.105111	0.105111	7.62e-05
Etv5	Rps26	0.105095	0.105095	1.55e-07
Tcf4	Lama2	0.105092	0.105092	2.79e-13
Id1	Hs6st2	0.105089	0.105089	1.19e-11
Creb5	Ftl1	-0.104961	0.104961	1e-05
Klf12	Tcf4	-0.10496	0.10496	6.81e-07
Fli1	Tiam2	-0.104955	0.104955	6.57e-17
Pou3f3	Dcn	0.104896	0.104896	3.79e-17
Ybx1	Fdps	0.104894	0.104894	1.52e-18
Klf12	Ext1	0.104861	0.104861	5.93e-17
Npas3	Pde10a	-0.104818	0.104818	3.04e-15
Stat3	Cntn6	0.104812	0.104812	3.89e-14
Fli1	Pcdh7	0.104785	0.104785	9.11e-07
Twist1	Diaph3	0.104757	0.104757	1.62e-07
Hivep2	Fras1	0.104697	0.104697	1.62e-11
Mef2c	Cenpe	-0.10462	0.10462	4.89e-07
Zbtb7c	Anxa2	-0.104575	0.104575	4.26e-13
Tcf7l2	Svep1	0.104459	0.104459	1.45e-11
Sp7	Nrg3	0.104442	0.104442	1.94e-12
Mef2c	Svep1	0.104414	0.104414	9.87e-16
Brca1	Pcdh9	0.104404	0.104404	4.24e-08
Hivep3	Rps11	-0.104366	0.104366	1.4e-16
Zeb1	Lum	0.1043	0.1043	1.41e-10
Fos	Bcl2	0.104283	0.104283	1.44e-07
Fli1	Adamts12	-0.104274	0.104274	5.6e-13
Mef2c	L3mbtl3	0.104252	0.104252	5.38e-14
Tfap2c	Pik3r1	0.104218	0.104218	2.93e-13
Sp7	Alcam	0.104198	0.104198	4.49e-13
Prdm1	2610307P16Rik	0.104168	0.104168	1.43e-11
Klf12	Foxp2	0.104168	0.104168	7.8e-14
Hivep2	Lox	0.104135	0.104135	1.55e-10
Elf4	Rps26	-0.104132	0.104132	3.98e-11
Id2	Ldha	0.104129	0.104129	8.47e-19
Plagl1	Robo1	0.104116	0.104116	1.14e-12
Egr1	Hs3st5	-0.104102	0.104102	2.5e-14
Sp7	Rps26	0.104077	0.104077	4.45e-13
Pbx3	Cdk14	0.104066	0.104066	1.65e-09
Nr3c1	Robo1	0.103995	0.103995	1.19e-08
Egr1	Mbnl2	0.103872	0.103872	5.15e-10
E2f7	Bora	0.103762	0.103762	9.54e-15
Osr1	Tpm1	0.103752	0.103752	3.67e-11
Rad21	Dleu2	0.103714	0.103714	1.16e-13
Rad21	Hspa5	0.103677	0.103677	1.76e-15
Pparg	Thsd7b	0.103666	0.103666	1.08e-12
Npas3	Esrrg	0.103666	0.103666	3.52e-10
Rad21	Alcam	0.103663	0.103663	4.45e-09
Tcf7l2	Piezo2	0.103613	0.103613	3.81e-08
Pbx3	Cacna1c	0.1036	0.1036	2.57e-11
Creb3l1	Rps4x	-0.103585	0.103585	3.67e-09
Npas3	Serpine2	-0.103568	0.103568	9.27e-14
Creb5	Map1b	-0.103562	0.103562	2.33e-10
Mef2c	Gas1	0.103561	0.103561	1.14e-14
Jun	Lgals1	0.103555	0.103555	4.91e-12
Id3	Ybx1	0.103539	0.103539	1.11e-05
Fli1	Adamts6	0.103537	0.103537	4.94e-13
Egr1	Lum	-0.103489	0.103489	4.16e-05
Tcf4	Id1	0.103397	0.103397	9.85e-13
Junb	Sema3a	0.103397	0.103397	1.99e-12
Prdm1	Eya4	-0.103367	0.103367	8.62e-13
Egr4	Rpl15	-0.10325	0.10325	3.6e-17
Tcf7l2	Pdzrn3	0.103117	0.103117	1.69e-12
Klf4	Sema6a	0.103114	0.103114	1.9e-10
Ebf1	Pcdh11x	0.103112	0.103112	6.4e-16
Tcf7l2	Ftl1	-0.103097	0.103097	1.31e-06
Foxd2	Zmat4	0.103087	0.103087	4.81e-11
Hes1	St6gal2	-0.103034	0.103034	2.73e-11
Rad21	Ssbp2	-0.103032	0.103032	6.06e-10
Pax9	Hmga2	-0.103023	0.103023	2.03e-08
Nr3c1	G2e3	-0.102992	0.102992	9.16e-09
Rora	Sdk1	0.102855	0.102855	6.25e-07
Fos	Pam	0.102855	0.102855	5.46e-10
Prdm1	Col6a1	0.102756	0.102756	3.27e-18
Tcf7l2	Dcn	0.102728	0.102728	7.2e-11
Plagl1	Atad2	0.102705	0.102705	2.11e-13
Pbx3	Gli3	0.10259	0.10259	4.07e-10
Id1	Rps4x	0.102517	0.102517	2.02e-06
Fosl2	Plagl1	-0.102505	0.102505	3.81e-11
E2f7	Tubb5	0.102497	0.102497	2.36e-07
Tcf7l2	2610307P16Rik	0.10249	0.10249	6.36e-09
Ebf1	H3f3a	-0.102469	0.102469	1.69e-08
Fli1	Sdk1	-0.102426	0.102426	1.39e-10
Glis3	Fbn2	0.102409	0.102409	1.85e-10
Osr1	Nrg1	-0.102401	0.102401	5.97e-14
Ahr	Rpl13	0.102388	0.102388	4.34e-07
Runx2	Hspa5	0.102371	0.102371	3.29e-16
E2f7	Pcdh9	0.10237	0.10237	6.43e-08
Nr3c1	Fndc3b	0.102294	0.102294	4.81e-12
Tcf7l2	Unc5c	0.102257	0.102257	4.59e-15
E2f2	Ccnb1	-0.10225	0.10225	7.4e-11
Rfx3	Prickle2	0.102246	0.102246	6.41e-11
Klf12	Hsp90aa1	-0.102238	0.102238	1.3e-12
Etv5	Incenp	0.10223	0.10223	2.47e-12
Klf12	Bnc2	0.102219	0.102219	1.67e-10
E2f7	Exo1	0.102126	0.102126	5.03e-15
Ebf1	Adgrl3	-0.102083	0.102083	2.97e-08
Creb3l1	Rpl13a	-0.10207	0.10207	7e-10
Id2	Hspa8	0.102045	0.102045	3.01e-12
Sox2	Col8a1	0.102034	0.102034	2.24e-15
Mef2c	Sulf1	-0.102027	0.102027	1.86e-10
Tfap2a	Slit2	0.102011	0.102011	5.73e-07
Foxq1	H19	0.101976	0.101976	4.31e-08
Pbx3	Sox4	0.101972	0.101972	2.58e-07
Npas3	Zcchc7	0.101947	0.101947	2.29e-12
Dlx1	G2e3	0.101918	0.101918	9.8e-10
Pbx3	Sh3rf1	0.101907	0.101907	2.42e-11
Pbx3	Ptch1	-0.101898	0.101898	6.68e-13
Npas3	Rpl23	0.101859	0.101859	5.2e-07
Plagl1	H1f0	0.101818	0.101818	2.95e-12
Fli1	Nfib	-0.101785	0.101785	8.52e-10
Rfx3	Camk1d	0.101762	0.101762	2.93e-12
Nr3c1	Palld	0.10174	0.10174	4.99e-09
Pax9	Inpp4b	0.101731	0.101731	2.79e-14
Elf1	Rps10	0.101682	0.101682	9.9e-13
Nr3c1	Adam12	0.101611	0.101611	1.85e-19
Klf4	Ptprd	0.10159	0.10159	2.13e-12
Klf12	Arl15	0.101509	0.101509	2.21e-15
Egr1	Gabrb1	0.101463	0.101463	8.45e-18
Id3	Ccnd2	0.101452	0.101452	1.14e-07
Nfia	Hsp90ab1	0.101444	0.101444	1.42e-09
Nfib	Vim	0.101437	0.101437	1.31e-12
Plagl1	Zeb2	-0.101422	0.101422	7.97e-10
Fos	Pcdh9	0.10142	0.10142	0.000100098
Twist2	Sema6a	0.101377	0.101377	1.02e-06
Pax5	Pcdh7	0.101312	0.101312	1.25e-12
Ebf1	Tnc	-0.101312	0.101312	5.01e-05
Bach2	Ptch1	0.10129	0.10129	6.39e-14
Klf12	Eef1a1	-0.101287	0.101287	1.22e-07
Zeb1	Thsd7b	0.101271	0.101271	1.41e-08
Pbx1	Gli3	0.101255	0.101255	1.39e-11
Jun	Plagl1	0.101236	0.101236	1.8e-09
Egr1	Calm1	-0.10123	0.10123	1.76e-12
Pknox2	Cacnb2	0.101206	0.101206	1.6e-16
Hivep2	Ccdc80	0.10108	0.10108	2.62e-14
Twist1	Prkg1	-0.10102	0.10102	1.59e-12
Elf1	Maml3	0.100983	0.100983	4.5e-10
Mef2c	Prkg1	0.100981	0.100981	2.75e-14
Klf12	Hpse2	-0.100972	0.100972	2.6e-14
Stat3	Rps27a	0.10097	0.10097	6.4e-11
Id2	Egfr	0.100965	0.100965	4.48e-14
Pten	Alx1	0.10096	0.10096	5.43e-11
Sim2	Unc5d	0.10096	0.10096	0.000223732
Junb	Palld	0.100935	0.100935	5.45e-15
Rad21	Negr1	-0.100935	0.100935	4.39e-05
Etv5	Cenpp	0.100872	0.100872	3.6e-13
Tcf4	Aff3	0.10087	0.10087	6.18e-10
Rfx3	Pola1	0.100786	0.100786	1.25e-11
Mafb	Sparc	0.100775	0.100775	3.08e-16
Nfib	Pbx3	0.10076	0.10076	4.49e-07
Runx2	Eya1	0.100755	0.100755	3.35e-06
Ikzf2	Magi1	0.100751	0.100751	5.81e-17
Plagl1	Sox4	0.100751	0.100751	2.29e-10
Pax5	Cntn5	0.100747	0.100747	4.97e-16
Runx2	Cadm1	0.100708	0.100708	5.73e-10
Brca1	Rpl26	-0.100698	0.100698	1.02e-11
Glis1	Ppp1r9a	-0.100668	0.100668	1.87e-11
Elf1	Hmgb2	0.100639	0.100639	2.92e-13
Klf12	Col2a1	0.100638	0.100638	1.27e-11
Npas3	Hmgb1	0.100604	0.100604	5.05e-06
Nr3c1	Ednra	0.100598	0.100598	1.53e-06
Rora	Sema5a	0.100584	0.100584	1.18e-12
Twist1	Pakap	-0.100564	0.100564	1.01e-09
Tcf7l2	Ppia	-0.100539	0.100539	1.11e-09
Fos	Cntn4	-0.100515	0.100515	1.29e-10
Prrx1	Nfia	0.100485	0.100485	3.94e-10
Fos	Igf1	-0.100471	0.100471	8.23e-07
Stat3	Nxph1	0.10046	0.10046	8.05e-14
E2f7	Ccnb1	0.100449	0.100449	2.27e-05
Rad21	Grip1	-0.100428	0.100428	4.91e-13
Maf	Nlgn1	0.100406	0.100406	7.68e-13
Mef2c	Bmpr1b	-0.100403	0.100403	3.27e-12
Stat3	Mir99ahg	0.10034	0.10034	5.3e-15
Nr3c1	Rps19	-0.100331	0.100331	1.34e-07
Zbtb7c	Fat4	-0.100289	0.100289	3.45e-12
Pbx3	Cyp7b1	0.100282	0.100282	1.74e-09
Klf12	Lgr5	0.100277	0.100277	6.6e-10
Glis3	Cnksr2	0.100262	0.100262	1.73e-11
Zeb1	Ccnd2	0.100232	0.100232	8.36e-09
Hivep2	Mdga2	0.100222	0.100222	4.51e-05
Egr1	Rpl7	-0.100211	0.100211	3.06e-09
Plagl1	Hecw2	0.100204	0.100204	9.52e-09
Plagl1	Rad21	0.100187	0.100187	3.83e-10
Fli1	Dock4	-0.100132	0.100132	5.58e-10
Nr3c1	Cadm1	-0.100131	0.100131	2.02e-12
Runx1	Sox5	0.100127	0.100127	1.59e-11
Klf12	Ptma	-0.100115	0.100115	1.89e-07
Sim2	Ube2s	0.100087	0.100087	4.89e-06
Foxd2	Six1	-0.100063	0.100063	8.01e-10
Ebf1	Plcl1	0.100038	0.100038	1.07e-10
Rfx3	Nbea	0.100008	0.100008	9.24e-13
Foxq1	Slit2	0.0999977	0.0999977	2.46e-08
Id3	Rps19	0.0999775	0.0999775	8.55e-06
Creb5	Ccnd1	0.0999736	0.0999736	3.49e-12
Runx2	Supt3	0.0999532	0.0999532	1.77e-14
Pbx3	Ltbp1	0.0999078	0.0999078	3.1e-14
Ebf1	Rbms3	0.099905	0.099905	3e-09
Ebf1	Cd24a	-0.0998787	0.0998787	4.68e-19
Klf12	Rps8	-0.0998609	0.0998609	6.63e-09
Prdm1	Pde3a	0.0998418	0.0998418	3.97e-17
Ebf1	Rev3l	0.0998255	0.0998255	4.74e-14
Tcf7l2	Tenm4	0.0998034	0.0998034	3.06e-16
Foxd2	Fibin	0.0997945	0.0997945	3.05e-14
Npas3	Dkk2	-0.0997758	0.0997758	1.02e-08
Nr3c1	Zeb2	0.0997553	0.0997553	5.93e-10
Fli1	Sgo1	0.0997457	0.0997457	3.59e-10
Stat3	Igf1	0.0996617	0.0996617	2.51e-07
Ebf1	Mdga2	0.0996176	0.0996176	3.81e-08
Fos	Astn2	-0.0996166	0.0996166	1.53e-08
Fli1	Dlgap5	0.0996114	0.0996114	4.77e-10
Pbx3	Rai14	0.0995959	0.0995959	3.08e-14
Runx2	Sobp	0.0995439	0.0995439	2.76e-10
Plagl1	Rps23	0.099518	0.099518	9.05e-08
Bcl11a	Rps20	0.0994994	0.0994994	1.03e-08
Elf4	Cenpf	-0.099479	0.099479	1.21e-09
Alx1	Efna5	0.0994325	0.0994325	5.69e-10
Tfap2a	Bcl2	0.0994082	0.0994082	2.6e-12
Hes1	Dynll1	0.0994032	0.0994032	5.64e-09
Bcl11a	Cntn6	0.099382	0.099382	5.21e-16
Fosl2	Chodl	0.0993657	0.0993657	8.18e-12
Erg	Nav3	0.0993615	0.0993615	1.13e-11
Nr3c1	Arl6ip1	-0.0993466	0.0993466	4.44e-07
Stat3	Zfhx4	0.0992975	0.0992975	2.22e-05
E2f7	Ube2s	0.0992744	0.0992744	8.79e-07
Nr3c1	Dynll1	-0.0992566	0.0992566	1.2e-13
Glis3	Pde3a	0.0992425	0.0992425	1.33e-12
Rad21	Hist1h1d	0.0992125	0.0992125	3.44e-14
Ebf1	Magi2	0.0991747	0.0991747	1.14e-10
Brca1	Ckap2l	0.0991387	0.0991387	6.48e-08
Fli1	Rora	-0.0991149	0.0991149	3.7e-09
Elf1	Rpl17	0.0990912	0.0990912	1.19e-08
Tfap2c	Tmtc2	0.099083	0.099083	9.56e-13
Egr1	Rps7	-0.099023	0.099023	6.06e-06
Ebf1	Nlgn1	0.099007	0.099007	2.99e-14
Tfap2c	Cped1	0.0990027	0.0990027	1.2e-06
Zeb1	Hecw2	0.0989629	0.0989629	4.38e-06
Nr3c1	Hmga2	-0.0989582	0.0989582	3.16e-07
Elf1	Stk3	0.0989351	0.0989351	2.41e-13
Klf4	Mbnl2	0.0988935	0.0988935	5.39e-14
Npas3	Trps1	0.0988656	0.0988656	7.95e-06
Nfia	Pdzrn3	0.0988243	0.0988243	5.65e-08
Creb5	Atp8a1	0.0988111	0.0988111	1.92e-16
Rad21	Lgals1	0.0987826	0.0987826	3.3e-06
Fli1	Hmcn1	0.0987709	0.0987709	1.74e-10
E2f7	Hist1h1d	0.0987115	0.0987115	1.9e-12
Brca1	Esco2	0.0987028	0.0987028	3.38e-12
Egr1	Lhfp	0.0986977	0.0986977	2.42e-10
Nr3c1	Cep112	0.0986798	0.0986798	2.26e-13
Twist1	Vav3	-0.098641	0.098641	1.15e-12
Pbx3	Atad2	0.0985634	0.0985634	6.97e-07
Brca1	Polq	0.098535	0.098535	1.61e-15
Fli1	Aurka	0.0985036	0.0985036	1.95e-13
[truncated: 1 more rows]

## Sheet: GRN_for_posterior
TF	target	coef_mean	coef_abs	p
Jun	Pcdh15	-0.782467	0.782467	2.25142e-12
Plagl1	Pcdh15	0.681273	0.681273	1.79445e-11
E2f7	Top2a	0.607525	0.607525	1.08923e-17
Ybx1	Rpl32	0.552296	0.552296	1.8345e-22
Egr1	Rpl13	-0.499587	0.499587	5.35449e-14
Egr1	Rps18	-0.499524	0.499524	8.9309e-12
Egr1	Rps26	-0.484673	0.484673	6.22216e-13
Prrx1	Satb2	0.484361	0.484361	2.57927e-17
Barx1	Rpl28	0.466267	0.466267	1.85053e-17
Rad21	Mki67	0.466208	0.466208	4.89793e-14
Fosl2	Pcdh15	0.451772	0.451772	3.38317e-14
Fli1	Dcc	-0.444984	0.444984	1.3601e-17
Rad21	Cenpe	0.42581	0.42581	1.15122e-16
Jun	Rpl13	0.416837	0.416837	7.26811e-18
Egr1	H19	-0.416665	0.416665	1.12496e-09
Ybx1	Rpl23a	0.416633	0.416633	2.0715e-18
Twist1	Rpl26	0.414244	0.414244	2.02857e-17
Twist1	Rps8	0.392481	0.392481	7.18289e-16
Nr3c1	Postn	0.391399	0.391399	2.06127e-16
Twist1	Rps14	0.383658	0.383658	3.91694e-17
Nfib	Flrt2	0.368327	0.368327	5.14196e-16
Twist1	Rpl6	0.366879	0.366879	2.25019e-14
Nr3c1	Pcdh9	0.357794	0.357794	5.47678e-17
Ybx1	H3f3b	0.357428	0.357428	1.04374e-13
Rad21	Kif11	0.351542	0.351542	2.36348e-09
Tcf4	Rps7	0.340146	0.340146	3.91286e-16
Zeb1	Pcdh9	0.337512	0.337512	1.01795e-14
Egr1	Rps15a	-0.336388	0.336388	1.04523e-09
Rad21	Mis18bp1	0.335504	0.335504	3.46032e-12
Npas3	Dcc	0.333067	0.333067	2.16221e-15
Egr1	Rps17	-0.329254	0.329254	3.05035e-15
Egr1	Rps7	-0.328562	0.328562	3.51088e-15
Rad21	Birc5	0.328201	0.328201	9.21455e-20
Rad21	Cks2	0.32809	0.32809	3.32165e-21
Hes1	Rps17	0.323303	0.323303	5.73428e-16
Egr1	Rps16	-0.320753	0.320753	1.45052e-13
Ybx1	Rplp1	0.320373	0.320373	7.5279e-12
Rad21	Smc2	0.319752	0.319752	2.52586e-15
Nr3c1	Prr16	0.314984	0.314984	9.14571e-17
Klf12	Col8a1	0.312845	0.312845	1.51968e-17
Nr3c1	Zbtb20	0.312114	0.312114	1.53205e-14
Tcf4	Pax9	0.311021	0.311021	1.92303e-12
Mef2c	Lsamp	0.309757	0.309757	1.79145e-11
Ybx1	Twist1	0.308655	0.308655	1.48029e-21
Pax9	Rps26	0.307883	0.307883	4.74386e-09
Egr1	Rpl13a	-0.306074	0.306074	1.00113e-13
Rad21	Smc4	0.305409	0.305409	2.71942e-16
Rad21	Nusap1	0.305299	0.305299	4.15476e-19
Brca1	Hmgb2	0.304227	0.304227	6.33673e-09
Twist1	Rps5	0.304074	0.304074	9.4924e-16
Rad21	Tpx2	0.300164	0.300164	3.92325e-15
Egr1	Eef1a1	-0.29563	0.29563	4.31259e-15
E2f7	Cenpf	0.291762	0.291762	9.07466e-11
E2f7	Diaph3	0.291742	0.291742	2.13903e-16
Gata2	Pcdh15	-0.291396	0.291396	3.49894e-08
Egr1	Zbtb20	0.29084	0.29084	1.58161e-09
Rad21	Knl1	0.290148	0.290148	2.55285e-14
Pten	Flrt2	0.288242	0.288242	1.22522e-10
Twist1	Rps9	0.288096	0.288096	1.77961e-17
Egr1	Rps24	-0.286125	0.286125	4.44831e-16
Rad21	H2afz	0.283433	0.283433	1.84666e-18
Tcf4	Nnat	0.277621	0.277621	3.31363e-12
Tcf4	Tmem132c	0.276944	0.276944	2.7483e-16
Zfhx3	Sema3a	0.276882	0.276882	2.88244e-15
Pax9	Dcc	0.275703	0.275703	5.74976e-11
Mef2c	Alcam	0.274886	0.274886	7.22096e-13
Id3	Rps11	0.270787	0.270787	2.32311e-15
Egr1	Rplp0	-0.269405	0.269405	2.9315e-13
Nr3c1	Rps15a	0.269111	0.269111	4.41267e-12
Egr1	Rpl17	-0.268872	0.268872	1.37114e-15
Mef2c	Il1rapl1	0.266732	0.266732	1.56813e-13
Prdm16	Pcdh9	-0.26549	0.26549	4.10547e-12
Fli1	Sim2	0.264912	0.264912	1.79933e-11
Pax9	Rps16	0.264446	0.264446	2.8598e-08
Fli1	Nav3	-0.263628	0.263628	1.26757e-13
E2f7	Mki67	0.263105	0.263105	6.889e-08
Twist1	Camk1d	0.262183	0.262183	5.31573e-13
Zeb1	Pcdh7	0.260512	0.260512	1.93464e-14
Egr1	Rpl15	-0.258766	0.258766	1.51559e-15
Egr1	Mab21l2	-0.258704	0.258704	2.22229e-10
Zeb1	Ogn	0.25864	0.25864	2.51175e-11
Rad21	Kif20b	0.258138	0.258138	7.29571e-16
Egr1	Rpsa	-0.257961	0.257961	2.75756e-15
E2f7	Hist1h4d	0.256772	0.256772	4.6545e-16
Nr3c1	Nrg3	0.256166	0.256166	4.61835e-10
Egr1	Ptma	-0.25606	0.25606	3.22226e-19
Egr1	H3f3a	-0.255846	0.255846	6.53106e-13
Egr1	Tmsb4x	-0.255794	0.255794	6.90311e-15
Egr1	Tpt1	-0.254585	0.254585	5.27322e-14
Plagl1	Sfrp2	0.254316	0.254316	2.81518e-17
Brca1	Kif15	0.254023	0.254023	1.64002e-14
Gli3	Prrx1	0.253613	0.253613	4.05556e-13
Rad21	Ccnb1	0.252411	0.252411	1.78175e-12
Rad21	Cdk1	0.251837	0.251837	1.81093e-15
Ebf1	Lrp1b	-0.251298	0.251298	5.68999e-14
Gata2	Lrp1b	-0.250448	0.250448	6.6534e-12
Rad21	Pcdh9	-0.249303	0.249303	2.37269e-10
Egr1	Rpl5	-0.247665	0.247665	5.63244e-15
Hmga2	Ftl1	0.24716	0.24716	1.73873e-15
Rad21	Prc1	0.246465	0.246465	1.03862e-11
Rad21	Kif23	0.245356	0.245356	2.25211e-13
Tcf4	Tnc	0.244882	0.244882	7.96909e-11
Tcf7l2	Nrg3	-0.244513	0.244513	1.27994e-11
Lhx8	Epha3	0.243779	0.243779	1.45184e-17
Sox4	Marcks	0.243604	0.243604	5.31038e-15
Id3	Rps4x	0.243278	0.243278	2.90735e-12
Rfx3	Arl6ip1	0.242986	0.242986	1.09675e-13
Rad21	Tubb4b	0.242604	0.242604	1.68037e-23
Nr4a2	Sgcz	0.24149	0.24149	9.9096e-12
Fli1	Pde4d	-0.240994	0.240994	4.4219e-16
E2f7	Kif11	0.240686	0.240686	6.68496e-10
Pax9	Rpl5	0.239365	0.239365	9.64313e-14
Tcf4	Flrt3	0.23907	0.23907	8.31822e-16
Creb5	Pcdh15	0.238803	0.238803	4.13798e-07
Rad21	Stmn1	0.238554	0.238554	2.60219e-15
Hes1	Rplp0	0.238353	0.238353	6.44245e-09
Npas3	Il1rapl1	0.237392	0.237392	1.89364e-12
Hes1	Rps15a	0.236501	0.236501	9.74072e-11
Jun	Col3a1	0.235813	0.235813	1.85767e-11
Rfx3	Rbms3	0.234669	0.234669	4.23795e-12
Elf1	Lsamp	-0.234441	0.234441	3.11181e-11
Egr1	Rps20	-0.234207	0.234207	2.44938e-09
Rad21	Ckap5	0.233511	0.233511	1.28399e-17
Fli1	Cdca8	0.233226	0.233226	2.99819e-14
Zeb1	Nav3	0.23245	0.23245	1.21756e-13
Klf4	Rps16	0.232319	0.232319	5.04393e-15
Egr1	Rpl7	-0.232165	0.232165	1.57062e-13
Tfap2b	Ncam2	0.231828	0.231828	4.13007e-14
Rad21	Tuba1a	0.231708	0.231708	2.69751e-12
Egr1	Rps10	-0.231254	0.231254	5.36696e-14
Egr1	Barx1	-0.231252	0.231252	2.62063e-11
Zeb1	Depdc1a	0.231012	0.231012	5.4402e-11
Egr1	Meg3	0.230461	0.230461	5.1454e-14
Zeb1	Psd3	0.229994	0.229994	1.01567e-14
Ebf1	Mmp16	-0.229489	0.229489	4.76498e-17
Pax9	Dach1	0.229308	0.229308	1.03604e-12
Mef2c	Nav3	0.229163	0.229163	1.29157e-11
Twist1	Lgals1	0.229119	0.229119	1.59878e-11
Brca1	Arl6ip1	0.22872	0.22872	1.1029e-10
Zeb1	Col25a1	0.228245	0.228245	1.21897e-14
Egr1	Lsamp	0.228128	0.228128	4.59105e-08
Nr3c1	Xist	-0.228009	0.228009	7.66289e-15
Nr3c1	Rps17	0.22764	0.22764	2.79848e-14
Pbx3	Sgo2a	0.226126	0.226126	3.58784e-14
Id3	Rps20	0.225666	0.225666	2.14078e-12
Mef2c	Grid2	0.225574	0.225574	3.99855e-13
Osr2	Rpl17	0.224094	0.224094	7.43417e-11
Egr1	Pax9	-0.223854	0.223854	2.83501e-06
Prrx1	Marcks	0.222652	0.222652	4.90473e-16
Rad21	Trim59	0.222078	0.222078	2.98415e-17
Pax9	Rpl13a	0.221928	0.221928	1.70044e-11
Rad21	Ccnd2	-0.22153	0.22153	6.41609e-13
Plagl1	Meg3	0.22152	0.22152	7.3089e-09
Zeb1	Cdca8	0.221454	0.221454	4.92189e-13
Hes1	Rpl5	0.220842	0.220842	2.07113e-14
Pbx3	Ncam2	-0.220404	0.220404	3.21509e-09
Egr1	Actb	-0.220041	0.220041	7.73206e-17
Nr3c2	Lsamp	-0.219555	0.219555	1.71683e-09
Pbx3	Top2a	0.218646	0.218646	4.07022e-06
Zeb1	Col3a1	0.218536	0.218536	6.85369e-10
Id3	Rps12	0.218367	0.218367	2.45385e-11
Gata2	Col8a1	0.217998	0.217998	1.90053e-10
Foxd2	Top2a	0.217965	0.217965	2.18961e-05
Rad21	Ect2	0.217573	0.217573	5.0438e-13
Glis3	Unc5c	0.217024	0.217024	1.52153e-17
Egr1	Tmsb10	-0.216736	0.216736	1.61783e-16
Nr2f1	Unc5c	0.21672	0.21672	1.88343e-15
Tcf7l2	Lsamp	0.21646	0.21646	1.00642e-14
Rad21	H3f3a	0.216417	0.216417	1.48061e-13
Nr3c1	Inpp4b	0.216246	0.216246	7.15264e-14
Stat3	Zfhx4	0.21574	0.21574	7.68828e-15
Egr1	Rps4x	-0.215727	0.215727	1.13542e-13
Npas3	Nlgn1	0.215519	0.215519	1.31747e-14
Egr1	Rps23	-0.215062	0.215062	4.28999e-13
Etv5	Dcc	-0.21329	0.21329	4.36018e-11
Id3	Ptma	0.213275	0.213275	2.06009e-15
Ybx1	Dek	0.212018	0.212018	2.39196e-17
Nr3c1	Nnat	-0.211792	0.211792	1.68482e-09
Meis2	Prkg1	0.211444	0.211444	9.01917e-14
Egr1	Rpl12	-0.210831	0.210831	2.27015e-11
Egr1	Tubb5	-0.210718	0.210718	2.40066e-10
Nr3c1	Col6a3	0.209421	0.209421	9.83864e-13
Pax9	Rplp0	0.208959	0.208959	1.5553e-10
Ybx1	Vim	0.208796	0.208796	6.27677e-12
Id3	Rpl13a	0.208585	0.208585	1.31759e-11
Prrx1	Nfib	0.208515	0.208515	2.76358e-16
Npas3	Negr1	0.20841	0.20841	3.94292e-15
Id3	Tubb5	0.208342	0.208342	1.37734e-14
Mef2c	Pcdh9	0.208284	0.208284	1.2975e-09
Gata2	Il1rapl1	-0.207577	0.207577	3.68578e-15
Brca1	Kif4	0.207523	0.207523	1.00201e-13
Tfap2a	Col8a1	0.206973	0.206973	6.68181e-10
Nr3c1	Sparc	0.20693	0.20693	2.49377e-17
E2f7	Atad2	0.206916	0.206916	2.13716e-12
Hes1	Rps12	0.206111	0.206111	1.90653e-12
Nr3c1	H19	0.206027	0.206027	1.7421e-06
E2f7	Ncam2	0.205584	0.205584	5.21579e-09
Egr1	Rps19	-0.205434	0.205434	8.56076e-15
Gli3	Grm7	0.205119	0.205119	2.11079e-11
Id4	Rps12	0.204826	0.204826	7.299e-10
Id3	Rpsa	0.204096	0.204096	9.69346e-13
Id3	Rps10	0.204054	0.204054	2.21193e-11
Plagl1	Rps7	0.203917	0.203917	2.38682e-10
Hnf4g	Zfhx4	0.203851	0.203851	6.58812e-19
Egr1	Rps27a	-0.202991	0.202991	3.97294e-16
Rad21	Rps18	0.202864	0.202864	2.01446e-12
Id3	Rack1	0.202305	0.202305	3.99471e-14
Nfib	Aspn	0.201585	0.201585	1.70126e-09
Alx1	Satb2	0.19896	0.19896	3.14503e-06
Rfx3	Pde4d	0.198923	0.198923	4.3763e-08
Fli1	Trps1	0.19862	0.19862	1.03458e-16
Tcf4	Ccnd1	0.198412	0.198412	3.37411e-15
E2f7	Hmgb2	0.198284	0.198284	5.72093e-07
Id3	Ccnd2	0.198132	0.198132	5.53058e-15
Zeb1	Cenpf	0.197913	0.197913	1.76085e-10
Fos	Mgat4c	0.19777	0.19777	3.90233e-11
Tcf7l2	Robo2	0.197556	0.197556	2.41685e-13
Nfia	Aspn	0.197391	0.197391	4.77519e-07
Zeb1	Tbx22	0.197346	0.197346	1.98634e-13
Osr2	Dynll1	0.197275	0.197275	2.47261e-13
Pax9	Tmtc2	0.197207	0.197207	2.4931e-15
Gli3	Igf1	-0.197172	0.197172	7.73136e-12
Mef2c	Nrg3	0.196965	0.196965	6.37559e-08
Ebf1	Robo2	0.196667	0.196667	1.18012e-16
Egr1	Prr16	0.196561	0.196561	1.97544e-09
Id3	Rpl12	0.196515	0.196515	7.70219e-11
Egr1	Rps12	-0.196358	0.196358	9.53061e-11
Zeb1	Lrrtm3	0.195953	0.195953	1.09685e-17
Id3	Rps23	0.195915	0.195915	1.78174e-11
Rad21	Cdca3	0.195451	0.195451	1.15703e-19
Zeb1	Mmp16	0.194992	0.194992	6.99542e-15
Foxq1	H19	0.194869	0.194869	5.0386e-13
Meox2	Il1rapl2	0.194482	0.194482	2.04259e-19
Fosb	Rpl13	-0.194177	0.194177	1.46153e-06
Hes1	Sox4	0.194014	0.194014	1.11324e-15
Id2	Unc5d	0.193913	0.193913	6.48708e-11
Klf4	Rps15a	0.193577	0.193577	4.59734e-13
Tcf4	Arhgap24	0.193164	0.193164	3.09718e-13
Rad21	Knstrn	0.193038	0.193038	1.41248e-16
Nr3c1	Rps18	0.192753	0.192753	7.28296e-11
E2f7	Cenpe	0.192661	0.192661	7.3263e-07
Rad21	Lmnb1	0.19223	0.19223	7.91115e-14
Id3	Rpl23	0.19199	0.19199	2.97137e-12
Glis3	Npas3	0.191989	0.191989	5.38246e-16
Id3	Actb	0.191871	0.191871	4.22553e-14
Nfia	Igfbp5	-0.191844	0.191844	7.27569e-14
Jun	Flrt2	-0.191814	0.191814	4.46466e-07
Zeb1	Pde4d	0.191775	0.191775	5.1853e-09
Jun	Tmsb4x	0.191299	0.191299	2.40958e-12
Egr1	Pcdh9	0.190954	0.190954	1.84325e-06
Pbx3	Aspm	0.190928	0.190928	3.33715e-10
Pax9	Hs6st3	0.190911	0.190911	3.78233e-12
Hes1	Rps24	0.190767	0.190767	3.65122e-11
Id1	Unc5d	0.190633	0.190633	1.22826e-12
Egr1	Nnat	-0.190407	0.190407	2.13323e-10
Hnf4g	Alcam	0.190227	0.190227	6.00756e-17
E2f7	Racgap1	0.190197	0.190197	6.35853e-12
Tfap2c	Aspn	-0.189607	0.189607	1.20659e-15
Nr3c1	Col1a1	0.189493	0.189493	7.87501e-13
Gata2	Dgkb	-0.189444	0.189444	2.34778e-15
Tcf4	Ptprd	-0.189385	0.189385	1.13569e-11
Rad21	Ckap2l	0.188604	0.188604	3.48064e-14
Fli1	Tmsb4x	0.188494	0.188494	1.05639e-14
Tcf4	Ptma	0.188354	0.188354	5.88037e-12
Ebf1	Mdga2	-0.188286	0.188286	7.88138e-17
Id3	Rps27a	0.18826	0.18826	4.64917e-15
Egr1	Rpl23	-0.188229	0.188229	7.76456e-14
Barx1	Hdac9	-0.187852	0.187852	2.78313e-13
Jun	Eef1a1	0.187807	0.187807	1.1348e-10
Glis3	Col25a1	0.187682	0.187682	1.0983e-13
Plagl1	Grid2	0.187668	0.187668	4.13651e-12
Zeb1	Nrg3	0.187591	0.187591	6.82252e-11
Plagl1	Nkain2	0.187409	0.187409	8.65913e-12
Hey1	Top2a	0.187347	0.187347	2.66055e-12
Klf8	Nrg3	0.187305	0.187305	8.76032e-10
Pbx3	Cenpf	0.187224	0.187224	4.05023e-09
Runx2	Pcdh17	0.187174	0.187174	2.20071e-16
Rad21	Ube2c	0.186634	0.186634	2.78627e-14
Pax9	Rps19	0.185957	0.185957	1.52988e-16
Rad21	Anln	0.185701	0.185701	2.89718e-13
Foxd2	Depdc1a	0.185287	0.185287	1.16925e-11
Ebf1	Nrg3	-0.184747	0.184747	5.68004e-11
E2f7	Dcc	0.184419	0.184419	7.3224e-08
Ebf1	Rplp0	-0.184323	0.184323	2.46393e-08
Npas3	Ptn	0.184229	0.184229	1.5402e-10
Hivep2	Robo1	0.183561	0.183561	2.70536e-11
Brca1	Rad18	0.18341	0.18341	1.42787e-19
Foxd2	Pcdh9	-0.183076	0.183076	6.24557e-10
Rad21	Kif20a	0.182857	0.182857	1.22359e-18
Runx2	Tmtc2	-0.182512	0.182512	7.96387e-11
Gata2	Ncam2	-0.182446	0.182446	4.27169e-09
Pten	Robo1	0.182257	0.182257	4.51092e-16
Npas2	Ogn	0.182014	0.182014	1.87399e-06
Hes1	Tpt1	0.181878	0.181878	6.61831e-13
Osr2	Rack1	0.181311	0.181311	3.65753e-10
Mef2c	Cenpf	-0.180704	0.180704	2.51799e-10
Pbx3	Pcdh9	0.180585	0.180585	2.48363e-10
Jun	Rpl7	0.180505	0.180505	8.99519e-12
Mef2c	Lum	0.18037	0.18037	8.0122e-17
Hes1	Rpl12	0.180235	0.180235	7.00306e-13
Nfia	Flrt2	0.180232	0.180232	1.81318e-05
Hes1	Tmsb10	0.180155	0.180155	7.11747e-15
Bcl11a	Dcc	0.179831	0.179831	1.03822e-15
Npas3	Cadm2	0.179801	0.179801	7.09369e-16
Tcf4	Ogn	-0.179108	0.179108	3.01135e-06
Prdm1	Dcc	0.179103	0.179103	1.96945e-11
Nr3c1	Pcdh7	0.178972	0.178972	2.03442e-08
Zeb1	Npas3	0.178717	0.178717	2.63292e-12
Rad21	Tacc3	0.178201	0.178201	1.77592e-13
Ebf1	Slit3	0.177998	0.177998	1.00568e-15
Hes1	Rpsa	0.177857	0.177857	1.76318e-11
Id2	Sulf1	0.177793	0.177793	4.98564e-13
Egr1	Unc5c	0.177567	0.177567	6.00991e-11
Klf12	Npas3	0.177563	0.177563	1.94694e-11
Tfap2a	Ncam2	-0.177536	0.177536	1.75574e-08
Nr3c1	Pam	0.177502	0.177502	1.4038e-17
Klf12	2610307P16Rik	0.177252	0.177252	7.73531e-16
Zeb1	Inpp4b	0.177194	0.177194	4.84407e-16
Plagl1	Akt3	0.177012	0.177012	5.15873e-12
Nr3c1	Unc5c	0.176517	0.176517	1.18056e-06
Egr1	Marcks	-0.17649	0.17649	2.14933e-10
Id4	Sgcd	0.176472	0.176472	2.43854e-14
Pax9	Rpl17	0.176323	0.176323	6.78882e-11
Hes1	Calm1	0.17625	0.17625	1.5015e-10
Nfib	Epha3	0.176154	0.176154	1.7882e-08
E2f7	Incenp	0.176019	0.176019	6.05218e-16
Hes1	Flrt2	-0.175616	0.175616	7.93243e-09
Egr1	Lum	-0.175301	0.175301	1.11594e-08
Rad21	Barx1	0.175211	0.175211	2.20804e-13
Id3	Ppia	0.174544	0.174544	2.23682e-14
Ybx1	Fdps	0.174417	0.174417	7.69775e-17
Brca1	Hist1h1a	0.174415	0.174415	4.38301e-18
Rad21	H2afv	0.174396	0.174396	2.63616e-12
Mef2c	Rps26	0.174123	0.174123	7.9114e-06
Npas3	Sgcd	0.173406	0.173406	1.22196e-16
Rad21	Hsp90aa1	0.173105	0.173105	1.99037e-13
Fos	Rpl13	-0.172942	0.172942	3.70904e-05
Klf12	Il1rapl2	0.172604	0.172604	9.83305e-14
Tfap2b	Nr2f1	0.172318	0.172318	2.05422e-16
Osr2	Adamtsl1	-0.172148	0.172148	3.50016e-07
Pax9	Rpl15	0.171527	0.171527	1.19034e-09
Id3	Rps19	0.171494	0.171494	4.40155e-14
Nr3c1	Fstl1	0.171273	0.171273	2.18776e-10
Rad21	Hs3st5	-0.171126	0.171126	1.71977e-14
Brca1	Dek	0.170608	0.170608	2.14919e-09
Klf4	Rps24	0.170478	0.170478	2.95761e-09
Hes1	Rps4x	0.170285	0.170285	1.48415e-12
Tcf4	Cmss1	0.170234	0.170234	5.62858e-11
Mef2c	Mmp16	0.17019	0.17019	8.05469e-14
Egr1	Lrrtm4	0.169943	0.169943	9.36815e-15
Id3	Rps3a1	0.169471	0.169471	6.96309e-16
Nr3c1	Tmtc2	0.16943	0.16943	4.22437e-13
Rad21	Inpp4b	-0.169054	0.169054	4.00214e-09
Zeb1	Rps7	-0.168837	0.168837	2.65824e-12
Pax9	Camk1d	0.168777	0.168777	2.21536e-15
Nr3c1	Lsamp	0.168554	0.168554	8.79382e-09
Rad21	Ncapd2	0.168298	0.168298	7.8265e-16
Ebf1	Rps12	-0.168195	0.168195	2.11877e-10
Pbx3	Diaph3	0.168112	0.168112	5.20679e-07
E2f7	Prc1	0.168075	0.168075	9.59564e-10
Brca1	Smc4	0.168037	0.168037	3.66432e-09
E2f7	Bub1	0.167906	0.167906	1.28694e-13
Foxl2	Pcdh9	-0.167802	0.167802	4.07602e-09
Mef2c	Robo2	0.167646	0.167646	2.95014e-10
Zeb1	Zfhx4	0.167644	0.167644	7.53739e-08
Rad21	Tubb5	0.167431	0.167431	2.41989e-10
Zeb1	Prkg1	0.166956	0.166956	4.71539e-12
Id3	Ybx1	0.166708	0.166708	3.43872e-14
Pou3f3	Col25a1	0.166614	0.166614	1.38587e-11
Egr1	Epha5	0.166483	0.166483	2.45613e-13
Id3	Hmgb1	0.166384	0.166384	1.70385e-16
E2f7	Rad21	0.166359	0.166359	1.01253e-12
Pax3	Zfp536	-0.165936	0.165936	7.33072e-12
Egr1	Mid1	0.165912	0.165912	2.04654e-15
Egr1	Ccnd1	-0.165789	0.165789	2.17012e-16
Plagl1	Slit2	0.165693	0.165693	2.65906e-11
Prdm16	Nkain2	-0.165584	0.165584	1.30844e-14
Egr1	Rpl26	-0.165559	0.165559	6.32313e-08
Klf12	Pcdh9	0.165369	0.165369	6.16422e-08
Tcf7l2	Fbxl7	0.165284	0.165284	1.78888e-16
Pax9	Nucks1	0.165274	0.165274	2.24963e-14
Pax9	Ptma	0.165231	0.165231	7.48118e-13
Tcf4	Sox11	0.165023	0.165023	4.32408e-15
Hes1	Rpl15	0.164996	0.164996	6.04698e-11
Id3	Rps14	0.164895	0.164895	1.76603e-09
Egr1	Rpl6	-0.164716	0.164716	1.02851e-05
Sox4	Tuba1a	0.164693	0.164693	2.01269e-12
Id3	Rpl27a	0.164603	0.164603	3.52274e-13
E2f2	Arl6ip1	-0.164553	0.164553	1.42665e-09
Hes1	Rps11	0.164428	0.164428	2.18745e-12
Id3	Hsp90ab1	0.164214	0.164214	2.06401e-15
Nr3c1	Igf2	0.164069	0.164069	3.82148e-14
Mef2c	Postn	0.16404	0.16404	1.97979e-05
Prdm16	Hs6st3	-0.163817	0.163817	1.01595e-08
Egr1	Spock3	0.163667	0.163667	5.49858e-10
E2f7	Smc2	0.163364	0.163364	9.19686e-11
Id4	Rps4x	0.16336	0.16336	2.23525e-10
Zeb1	Tmtc2	0.163254	0.163254	3.30382e-13
Plagl1	Col1a1	0.163215	0.163215	1.12064e-10
E2f2	Cenpf	-0.163171	0.163171	2.51276e-09
Rad21	Spc24	0.162872	0.162872	4.17808e-15
Klf12	Mab21l2	0.162767	0.162767	8.83899e-11
Klf12	Mis18bp1	0.162645	0.162645	6.71935e-10
Hes1	Dynll1	0.162518	0.162518	1.54292e-12
Egr1	Sparc	0.162467	0.162467	5.88968e-12
Nr3c1	Ednra	0.162414	0.162414	3.63594e-08
Plagl1	Pax9	0.16225	0.16225	1.4535e-07
Pou3f3	Sostdc1	0.1622	0.1622	2.79933e-20
Brca1	Hmmr	0.162134	0.162134	9.78197e-12
Etv5	Rps26	0.162088	0.162088	2.03024e-06
Hes1	Nucks1	0.161942	0.161942	6.13509e-13
Klf4	Eef1a1	0.161678	0.161678	7.78132e-11
Foxq1	Rplp0	0.161437	0.161437	1.05918e-10
Id4	Cmss1	0.161325	0.161325	1.26108e-16
Hes1	Six1	0.161308	0.161308	1.22666e-18
Tfap2a	Lsamp	-0.161117	0.161117	1.31837e-11
Pax9	Sgcd	0.161023	0.161023	2.02907e-14
Egr1	Ccnd2	-0.160882	0.160882	1.30817e-16
Klf12	Adgrl3	0.160779	0.160779	9.05693e-10
Egr1	Nrg3	0.160765	0.160765	3.92851e-09
Egr1	Alcam	0.160489	0.160489	4.82266e-09
Twist1	Hspa8	0.160402	0.160402	2.19004e-15
Hes1	Tgfb2	0.160342	0.160342	1.46093e-15
Egr1	Nkain2	0.160258	0.160258	2.88526e-06
Rad21	H3f3b	0.160103	0.160103	9.33407e-10
Zbtb7c	Alcam	-0.160031	0.160031	2.70335e-08
Pax9	Barx1	0.159967	0.159967	5.24264e-09
Plagl1	Rps18	0.159929	0.159929	1.49935e-10
Nr3c1	Rps11	0.159608	0.159608	2.70507e-09
Prdm16	Nrg3	-0.15941	0.15941	2.50464e-08
Fos	Rps15a	-0.15873	0.15873	4.93744e-05
Zeb1	Kcnq1ot1	0.158374	0.158374	1.2408e-18
Pax9	Tcf4	0.158181	0.158181	3.92483e-11
Osr2	Rps9	0.157979	0.157979	2.70531e-09
Npas3	Ghr	0.157896	0.157896	1.04646e-14
Sox9	Ncam2	0.157705	0.157705	1.93392e-09
Tcf7l2	Pcdh9	-0.157633	0.157633	1.25069e-07
Zbtb7c	Pcdh9	-0.157608	0.157608	1.10517e-08
Tcf4	Dach1	0.157564	0.157564	9.38511e-11
Egr1	Col12a1	0.157466	0.157466	3.71563e-10
Pbx3	Hmmr	0.157365	0.157365	1.00433e-11
Zeb1	Lsamp	0.157261	0.157261	4.98831e-10
Gata3	Slit2	0.156845	0.156845	3.31789e-08
Runx2	Nr2f1	-0.156531	0.156531	8.07675e-12
Brca1	Sgo1	0.156379	0.156379	1.19483e-10
Klf4	Tpt1	0.156114	0.156114	1.85886e-13
Fli1	Sulf1	0.156105	0.156105	1.30638e-11
Fos	Rps18	-0.156079	0.156079	4.39427e-05
Nr3c1	Col6a1	0.156052	0.156052	4.1576e-14
Zeb1	Itga8	0.155952	0.155952	1.33813e-13
Bcl11a	Postn	-0.15569	0.15569	6.07979e-15
Fli1	Mdga2	-0.1556	0.1556	3.2993e-14
Klf12	Gpc6	0.155497	0.155497	1.14999e-12
E2f7	Neil3	0.155461	0.155461	1.34739e-19
E2f2	Hells	0.155452	0.155452	3.00841e-16
Fli1	Cenpf	0.155284	0.155284	5.79356e-10
Hivep2	Col11a1	0.155279	0.155279	1.60256e-15
Rad21	Hist1h2ae	0.155244	0.155244	4.19393e-15
E2f7	Ndc80	0.154996	0.154996	2.80343e-16
Pax9	Hmmr	0.154802	0.154802	2.42327e-12
Jun	Ftl1	0.154523	0.154523	2.44098e-13
Meis1	Ntng1	0.154518	0.154518	8.13131e-20
Pbx3	Nr2f1	-0.154485	0.154485	3.01098e-12
Six1	Eef1a1	0.154454	0.154454	1.39354e-07
Glis1	Greb1l	0.154448	0.154448	1.44162e-13
Zeb1	Sgo2a	0.154388	0.154388	6.16659e-11
Pbx3	Arl6ip1	0.154013	0.154013	9.54339e-08
Pax9	Hmgb2	0.153896	0.153896	1.25493e-09
Pax9	Unc5d	-0.15375	0.15375	7.0443e-15
Fos	Inpp4b	-0.153731	0.153731	9.21774e-08
Nfia	Epha3	0.153646	0.153646	3.75415e-05
Rad21	Cdca2	0.15361	0.15361	2.71236e-16
Bcl11a	Sema3a	-0.15358	0.15358	1.07764e-10
Zeb1	Prr16	0.153346	0.153346	3.77905e-09
Pax9	Rps10	0.1532	0.1532	2.30117e-13
Brca1	Cep128	0.152941	0.152941	8.26806e-20
Meis2	Lrrc4c	0.152923	0.152923	1.33114e-14
Runx1	Pcdh9	-0.152714	0.152714	5.74926e-10
Mef2c	Rplp0	0.152467	0.152467	1.41653e-08
Meis1	Rps7	-0.152187	0.152187	7.13894e-10
Tcf4	Depdc1a	0.152032	0.152032	1.68604e-09
Egr1	Sox4	-0.151824	0.151824	2.12483e-09
Nfib	Unc5d	0.15171	0.15171	7.07697e-11
E2f2	Atad2	0.151696	0.151696	5.30011e-10
E2f2	Pcna	0.151669	0.151669	5.7282e-17
Fos	Igfbp5	0.151424	0.151424	3.59149e-12
Osr2	Nasp	0.151402	0.151402	3.32908e-14
Lef1	Nnat	0.151363	0.151363	2.88387e-07
Sim2	Rpl5	0.15133	0.15133	1.81315e-09
Nr4a1	Sgcz	0.151191	0.151191	9.35271e-05
Tcf4	Pdzrn3	0.151097	0.151097	1.23712e-13
Ebf3	Mmp16	-0.15106	0.15106	1.69057e-09
Jun	Lgals1	0.150979	0.150979	1.77438e-09
Egr1	Hs6st3	0.150968	0.150968	3.21547e-08
Klf9	Ncam2	-0.150963	0.150963	1.81861e-08
Egr1	Rpl27a	-0.150582	0.150582	1.60315e-12
Etv5	Hmgb2	0.15038	0.15038	2.74554e-12
Nr3c1	Creb5	0.150236	0.150236	1.71045e-15
Rad21	Lockd	0.149944	0.149944	1.60878e-13
Pax9	Rps11	0.149783	0.149783	9.78007e-10
Zeb1	Ankrd44	0.149715	0.149715	3.74992e-17
Ebf1	Pcdh7	-0.149629	0.149629	4.04567e-11
E2f2	Dtl	0.149526	0.149526	1.77855e-15
Rad21	Dynll1	0.149441	0.149441	1.77961e-10
Pax9	Tnc	-0.149365	0.149365	3.11524e-06
Klf8	Id2	0.149299	0.149299	4.20771e-13
Tcf4	Lmo4	0.149262	0.149262	9.62913e-12
Shox2	Satb2	0.149262	0.149262	3.49455e-06
Jun	Rps20	0.149218	0.149218	3.47369e-08
Npas3	Ldb2	0.149145	0.149145	1.40863e-11
Fli1	Hmgb2	0.149107	0.149107	6.0433e-10
Npas3	Gpc6	0.148978	0.148978	3.65963e-09
Tfap2a	Tnc	0.148908	0.148908	1.09606e-09
Klf12	Dpyd	0.148703	0.148703	7.48804e-14
Nr3c1	Rpsa	0.148683	0.148683	5.42547e-13
Ebf1	Rbms3	0.148453	0.148453	1.11823e-07
Id4	Meox2	0.14844	0.14844	2.23583e-13
Twist1	H2afv	0.148433	0.148433	5.07878e-15
Plagl1	Plcl1	0.148406	0.148406	2.9424e-10
Rad21	Ran	0.148362	0.148362	4.27035e-17
Bcl11a	Igf1	0.148193	0.148193	3.03022e-11
Egr1	Igf2	-0.148171	0.148171	2.58043e-10
Mef2c	Col11a1	0.148059	0.148059	1.26548e-12
Klf4	Rpl6	0.147938	0.147938	1.01591e-07
Rad21	Dek	0.147916	0.147916	5.90532e-09
Mef2c	Fstl1	0.147797	0.147797	1.09464e-09
Tcf7l2	Arhgap24	-0.147788	0.147788	1.60076e-12
Nfia	Rsrc1	0.147677	0.147677	1.43632e-08
Egr1	Rps8	-0.147572	0.147572	4.0845e-10
Npas3	Meis2	0.147324	0.147324	1.74361e-15
Tcf4	Hs3st5	0.147161	0.147161	5.34111e-10
Tcf4	Samd5	0.14716	0.14716	1.98785e-13
Hes1	Actb	0.147158	0.147158	2.99402e-09
Pbx3	Satb2	0.147153	0.147153	1.92734e-07
Meox2	Rps24	0.147077	0.147077	9.50445e-09
Twist1	H2afz	0.147041	0.147041	1.71131e-13
Egr1	Calm1	-0.14693	0.14693	6.14232e-15
Klf12	Eya4	0.146894	0.146894	2.29938e-13
Rad21	Hmgb1	0.146858	0.146858	3.05468e-14
E2f2	Pola1	0.146708	0.146708	3.2528e-12
Nr3c1	Fibin	0.146656	0.146656	8.4114e-13
Ebf1	Fstl1	-0.146201	0.146201	4.56904e-12
Stat3	Lrp1b	0.146115	0.146115	1.87937e-08
Egr1	Rps14	-0.146111	0.146111	4.02888e-07
E2f7	Ect2	0.145903	0.145903	1.12823e-07
Hes1	Rpl13a	0.145895	0.145895	6.76363e-09
Nr3c1	Rps23	0.145876	0.145876	6.46802e-14
Klf12	Hs6st3	0.145741	0.145741	1.1377e-11
Brca1	Pola1	0.145736	0.145736	2.59234e-09
Zeb1	Nusap1	0.145598	0.145598	1.06267e-08
Hes1	Rps10	0.145571	0.145571	3.58423e-11
Egr1	Hsp90ab1	-0.145518	0.145518	2.8103e-12
E2f7	Kif20b	0.145315	0.145315	8.05849e-14
E2f2	Cenpp	0.145217	0.145217	3.70802e-13
Ebf1	Rpl23	-0.145125	0.145125	9.10384e-09
Prdm1	Alcam	-0.145072	0.145072	2.80323e-15
Plagl1	Hmcn1	0.144994	0.144994	6.58689e-15
Egr1	Ybx1	-0.144882	0.144882	6.144e-15
Klf12	Cntn4	0.144757	0.144757	9.90132e-14
Tfap2a	Unc5c	-0.144743	0.144743	6.4764e-12
Pbx3	Dcc	-0.144709	0.144709	1.6665e-06
Irx3	Hdac9	-0.144512	0.144512	4.28746e-15
Ybx1	Lars2	0.144456	0.144456	2.21128e-12
Egr1	Ftl1	-0.144343	0.144343	1.61885e-14
Gata2	Col3a1	0.144324	0.144324	1.33655e-13
Ebf1	Tnc	-0.144162	0.144162	7.98251e-11
Npas3	Adamtsl1	0.143906	0.143906	2.59522e-12
Plagl1	Ptprd	0.143828	0.143828	2.30311e-13
Mitf	Mir99ahg	0.143807	0.143807	1.68551e-16
Mef2c	Kirrel3	0.143772	0.143772	9.41913e-10
E2f7	Knl1	0.143714	0.143714	2.59356e-10
Hes1	Rack1	0.143528	0.143528	8.96295e-10
E2f7	Rangap1	0.143475	0.143475	1.24677e-11
Rfx3	Aspm	0.143449	0.143449	3.95988e-10
Gata3	Rps18	0.143441	0.143441	3.89636e-11
Stat3	Cntn6	0.143418	0.143418	5.62008e-14
Egr1	Sim2	-0.143235	0.143235	2.41879e-09
Ahr	Lum	0.143206	0.143206	2.65096e-12
Tcf7l2	Nnat	0.143114	0.143114	8.411e-16
Jun	Rpl23	0.143076	0.143076	1.13114e-12
Rad21	Ncapg	0.142957	0.142957	1.08459e-15
Nfia	Nlgn1	0.14292	0.14292	3.9863e-10
Nr3c2	Xist	-0.1429	0.1429	3.02125e-06
Six1	Aspm	0.142799	0.142799	4.00209e-07
Meis1	Lrrc4c	-0.142792	0.142792	1.43128e-10
Tcf7l2	Map1b	0.142685	0.142685	2.82421e-16
Etv5	Kif22	0.142661	0.142661	9.13011e-11
Nr3c1	Rps7	0.142629	0.142629	4.30188e-08
E2f2	Ccnb1	-0.142603	0.142603	7.33762e-11
Nr3c1	Rpl13a	0.142289	0.142289	5.75561e-09
Egr1	Gria1	0.14196	0.14196	6.07691e-10
Mef2c	Arl6ip1	-0.141943	0.141943	6.96e-09
Hivep2	Tmtc2	0.141681	0.141681	1.59757e-12
Prdm16	Ppfia2	-0.14161	0.14161	2.1444e-13
Zeb1	Prickle1	0.141499	0.141499	1.74844e-14
Egr1	Nr2f1	-0.141478	0.141478	4.341e-10
Nr2f2	Rps4x	0.141357	0.141357	6.75532e-14
E2f7	Bub1b	0.14132	0.14132	5.7701e-20
Egr1	Hdac9	0.141227	0.141227	7.25161e-08
Klf12	Kirrel3	0.140858	0.140858	6.78957e-11
Maf	Thsd4	0.140475	0.140475	2.80534e-12
Fli1	Adamts6	0.140204	0.140204	6.09033e-13
Pten	Ldb2	0.140161	0.140161	1.83469e-11
Meis2	Rps7	0.139876	0.139876	7.68918e-09
Gli3	Cacna2d1	0.139749	0.139749	1.10412e-14
Klf4	H3f3a	0.139518	0.139518	1.89832e-10
Prrx1	Lingo2	0.139436	0.139436	9.97361e-15
Hivep2	Ntng1	0.139431	0.139431	2.39995e-14
Tcf7l2	Ncam2	0.139269	0.139269	1.70388e-05
Hivep2	Col5a2	0.139152	0.139152	1.06006e-15
Ybx1	Hmgcs1	0.139072	0.139072	3.75825e-11
Pparg	Lrp1b	0.139065	0.139065	7.26364e-09
Egr1	Igf1	0.138956	0.138956	1.13494e-09
Pbx3	Shcbp1	0.138943	0.138943	5.99535e-13
Tfap2b	Rpl13	0.138938	0.138938	6.53385e-12
Klf9	Tpt1	0.138843	0.138843	1.22529e-08
Pbx3	Fhod3	0.138839	0.138839	2.20836e-14
Nr3c1	Rps10	0.13872	0.13872	2.12539e-10
Shox2	Prickle1	-0.138443	0.138443	5.02159e-11
Twist1	Aspn	-0.138394	0.138394	4.47816e-06
Elf1	Lrp1b	0.138352	0.138352	4.62356e-08
Bcl11a	Sox4	0.1381	0.1381	4.38045e-14
Klf4	Rps23	0.138097	0.138097	1.67302e-10
Klf4	Rspo3	0.138049	0.138049	1.05691e-15
Tcf7l2	Slit3	0.137819	0.137819	2.05925e-12
Nr3c1	Rps27a	0.13766	0.13766	2.19221e-10
Plagl1	Spock3	0.137648	0.137648	2.32977e-10
Stat3	Mab21l2	0.137568	0.137568	3.20559e-09
Pax9	Prr16	0.137443	0.137443	5.73135e-10
Plagl1	Dach1	-0.137442	0.137442	1.05627e-08
Rfx3	Hs3st5	0.137308	0.137308	3.69477e-14
Plagl1	Npas3	0.137307	0.137307	2.61427e-09
Ebf1	Hs3st5	-0.137255	0.137255	2.41132e-12
Klf12	Rora	0.137252	0.137252	7.51874e-16
Fli1	Adcy8	-0.137134	0.137134	4.01615e-13
Klf12	Prkg1	0.137114	0.137114	6.70777e-12
Brca1	Parpbp	0.137049	0.137049	2.72942e-11
Klf12	Arl15	0.137027	0.137027	7.09054e-17
Egr1	Rps3a1	-0.137014	0.137014	1.09223e-12
Jun	Rpl6	0.13698	0.13698	3.43673e-07
Ebf1	Dach1	0.136949	0.136949	6.78246e-13
Tfap2c	Rps16	0.136837	0.136837	4.34949e-12
Id4	Rpsa	0.136785	0.136785	9.73752e-11
Brca1	Ncapg2	0.13661	0.13661	2.63096e-13
Pbx3	Kif18a	0.136608	0.136608	1.20887e-11
Fos	Sema3a	0.136589	0.136589	1.34899e-07
Hes1	Rps20	0.136563	0.136563	8.0762e-08
Hes1	Rps19	0.136558	0.136558	9.27548e-11
Zeb1	Grm7	0.136355	0.136355	1.08371e-09
Brca1	Sim2	0.136319	0.136319	6.33975e-09
Zeb1	Ncam2	0.136246	0.136246	4.46917e-09
Six1	Peg10	0.13621	0.13621	5.62734e-17
Hes1	Hmgb1	0.136117	0.136117	1.67107e-10
Id4	Rps11	0.136049	0.136049	8.24416e-08
Hes1	Sgcd	-0.13604	0.13604	4.87051e-15
Egr1	Osr2	-0.135929	0.135929	3.20814e-14
Hes1	Rps23	0.135741	0.135741	1.75944e-10
Ybx1	Stmn1	0.135715	0.135715	4.87614e-10
Klf4	Cdkn1c	0.135579	0.135579	7.56571e-14
Fli1	Prrx1	-0.135574	0.135574	1.61599e-09
Glis3	Inpp4b	0.135545	0.135545	1.52439e-09
Hes1	Hsp90ab1	0.135487	0.135487	2.01488e-13
Osr2	Pcdh9	-0.135387	0.135387	9.604e-08
Hes1	Nkain2	-0.135177	0.135177	1.53313e-08
Id4	Rpl13a	0.135132	0.135132	1.07438e-12
Rad21	Plk1	0.135042	0.135042	5.00431e-14
Fos	Nr2f1	-0.135031	0.135031	3.60615e-09
Zeb1	Kif18a	0.134984	0.134984	1.53017e-13
Egr1	H3f3b	-0.134981	0.134981	4.19298e-05
Ebf1	Nlgn1	0.134948	0.134948	1.36034e-11
Nr3c1	Ccnd2	0.134831	0.134831	1.07397e-12
Mecom	Nlgn1	-0.134784	0.134784	8.47718e-13
Rad21	Dbf4	0.134783	0.134783	5.68712e-15
Rad21	Grm7	-0.134753	0.134753	5.76983e-12
Klf4	Lgals1	0.134727	0.134727	7.06841e-10
Egr1	Sema3a	0.134675	0.134675	4.87777e-07
Rad21	Prrx1	0.134657	0.134657	1.5304e-09
Brca1	Hist1h1c	0.134602	0.134602	3.86283e-12
Prdm1	Inpp4b	0.134561	0.134561	7.2909e-13
Pbx3	Col1a1	0.134325	0.134325	1.72086e-09
Pax5	Lsamp	0.134307	0.134307	2.22883e-13
Egr1	Id3	-0.134154	0.134154	1.34401e-12
E2f7	Anln	0.134026	0.134026	5.94355e-12
Hes1	Rpl28	0.133857	0.133857	1.059e-07
Hes1	Prkg1	-0.133799	0.133799	1.36443e-11
Egr1	Hmgb1	-0.133698	0.133698	3.2887e-15
Brca1	Clspn	0.133601	0.133601	2.28941e-16
Foxq1	Col3a1	0.133454	0.133454	3.10747e-13
Tfap2b	H19	0.133306	0.133306	1.95932e-11
Klf4	Igf2	0.133294	0.133294	5.71293e-14
Hnf4g	Nrg3	0.133263	0.133263	7.33685e-13
Pax9	Tpt1	0.132862	0.132862	6.84472e-08
Foxl2	Aspn	-0.132777	0.132777	1.54678e-08
Klf4	Marcks	0.132566	0.132566	2.79672e-16
Ahr	Ldb2	-0.132509	0.132509	4.37567e-12
Zbtb7c	Hmgb2	-0.132487	0.132487	4.66388e-10
Ebf1	Rpl12	-0.132478	0.132478	1.51731e-10
Runx2	Dach1	-0.132371	0.132371	4.75435e-11
Plagl1	Col11a1	0.132237	0.132237	6.12515e-13
Nr4a2	Sulf1	0.132092	0.132092	3.75013e-17
Rad21	Hmgb3	0.131918	0.131918	1.39521e-15
Zbtb7c	Ccnd2	0.131668	0.131668	1.71566e-11
Nfib	Cntn4	0.131543	0.131543	2.76737e-11
Rad21	Ncam2	-0.13153	0.13153	0.00012489
Tbx22	Cdh18	0.131428	0.131428	2.39855e-07
Klf12	Malat1	0.131403	0.131403	4.96928e-10
E2f2	Cdc20	-0.131261	0.131261	1.20103e-07
Fli1	Vegfc	-0.131108	0.131108	1.03316e-13
Pbx3	Sema3d	0.131095	0.131095	4.90055e-12
Pbx3	Cd55	0.130716	0.130716	3.89822e-11
Tcf7l2	Aff3	0.13068	0.13068	9.31667e-17
Klf8	Hmgb2	0.130599	0.130599	6.67933e-14
Prdm1	Lrp1b	-0.13054	0.13054	1.8765e-13
Etv5	Il1rapl1	-0.130297	0.130297	1.81221e-08
Nr3c1	Arl6ip1	-0.130225	0.130225	1.03676e-08
Klf12	Grm7	-0.130137	0.130137	3.33212e-11
E2f7	Cenph	0.130079	0.130079	5.33938e-15
Prdm1	Rps26	0.129934	0.129934	1.4632e-11
Id2	Tmem132c	-0.129921	0.129921	2.49066e-13
Zeb1	Spc25	0.129849	0.129849	2.889e-13
Nr3c1	Meox2	0.129773	0.129773	5.06874e-11
Mitf	Depdc1a	-0.129769	0.129769	6.33974e-14
Pbx1	Cdh18	0.129749	0.129749	1.25926e-09
Prdm16	Lgr5	0.129654	0.129654	3.49152e-21
Klf4	Rpl12	0.12959	0.12959	9.72758e-11
Hes1	2210408I21Rik	-0.129297	0.129297	4.62562e-12
Egr1	Cdkn1c	-0.129123	0.129123	1.69103e-11
Foxq1	Rpl28	0.129117	0.129117	1.57529e-15
Tcf7l2	Satb2	-0.129074	0.129074	3.16293e-10
Rfx3	Tcf4	0.12906	0.12906	2.33259e-10
Nr3c1	Satb2	-0.12904	0.12904	6.22543e-07
Pax9	Rpl27a	0.128881	0.128881	6.34313e-09
Hes1	Rps3a1	0.128583	0.128583	1.73987e-10
Gata2	Spock3	-0.128583	0.128583	3.33312e-09
Nr3c1	Lox	0.128537	0.128537	4.30587e-15
Jun	Rpl26	0.128316	0.128316	3.52192e-07
Foxd2	Shcbp1	0.128287	0.128287	1.77425e-13
Rad21	Arhgap11a	0.128256	0.128256	2.0303e-13
Fos	Prr16	0.128223	0.128223	6.55239e-08
Id3	Rps8	0.128167	0.128167	4.69216e-08
Prdm16	Epha3	-0.128089	0.128089	1.69602e-09
Fos	Grm7	-0.12807	0.12807	4.88946e-11
Zeb1	Sox4	-0.128015	0.128015	3.4142e-09
Fos	Cdca8	-0.127978	0.127978	9.51818e-12
Rfx3	Ptprd	0.127866	0.127866	1.29197e-12
Nr3c1	Nav3	0.127779	0.127779	3.34056e-08
Plagl1	Ebf1	0.127765	0.127765	4.64288e-11
Pax9	Foxd1	0.127752	0.127752	3.00574e-13
E2f7	Hist1h1d	0.127701	0.127701	2.78457e-14
Bcl11b	Lrrtm3	-0.127636	0.127636	9.28521e-13
Hivep2	Lox	0.127544	0.127544	5.21817e-18
Nr3c1	Adamtsl1	0.127529	0.127529	8.75412e-07
Fli1	Grid2	0.127511	0.127511	1.62706e-10
Nr3c1	Penk	0.127499	0.127499	3.70459e-15
Hivep2	Col12a1	0.127466	0.127466	9.20619e-11
E2f2	Cenpa	-0.127357	0.127357	8.05825e-09
Klf12	Lars2	0.127344	0.127344	5.4028e-12
Tcf7l2	Adgrb3	0.127197	0.127197	7.19529e-19
Egr1	Nlgn1	0.127167	0.127167	2.35326e-10
Plagl1	Id2	0.127126	0.127126	1.23505e-08
Glis3	Adgrl3	0.12704	0.12704	5.93066e-11
Plagl1	Kif22	0.127034	0.127034	4.56386e-15
Lhx8	Xist	0.12703	0.12703	5.9548e-06
Egr1	Camk1d	-0.127025	0.127025	2.66863e-07
Six1	Nlgn1	-0.127021	0.127021	9.602e-11
Zeb1	Mki67	0.12696	0.12696	1.01971e-09
Hes1	Prr16	-0.126926	0.126926	6.93361e-08
Fli1	Ghr	-0.126893	0.126893	2.70864e-13
Pax9	Nkain2	0.126891	0.126891	1.98975e-09
Osr2	Inpp4b	0.126889	0.126889	1.68749e-11
Zeb1	Dcc	0.126871	0.126871	6.71618e-06
Npas3	Tgfb2	0.126793	0.126793	5.47463e-11
Nr3c1	Rpl12	0.126744	0.126744	8.07989e-15
Tfap2c	Rpl13	0.126564	0.126564	1.51231e-06
E2f7	Tuba1b	0.126518	0.126518	1.7589e-15
E2f2	Nasp	0.126386	0.126386	9.80995e-17
Brca1	Cenpa	0.126345	0.126345	2.6906e-07
Fli1	Rps10	-0.126295	0.126295	4.35842e-09
Rad21	Hist1h4c	0.126236	0.126236	1.30749e-12
Nr4a3	Sgcz	0.126173	0.126173	2.76589e-09
Fli1	Aspm	0.126159	0.126159	2.36696e-11
Klf12	Rpl7	-0.126091	0.126091	1.6299e-11
Hes1	Col25a1	-0.126011	0.126011	1.15839e-09
Npas3	Cacna2d1	0.125952	0.125952	2.62897e-13
Hivep2	Cacna2d3	0.125881	0.125881	3.74876e-17
Nr3c1	Lmo4	0.125862	0.125862	4.73295e-13
Tcf7l2	Tmem132c	-0.125707	0.125707	1.69452e-10
Hes1	Hsp90aa1	0.125625	0.125625	5.53171e-10
Egr1	Nav3	-0.125437	0.125437	2.21503e-06
Tcf4	Magi1	0.125412	0.125412	6.46099e-12
Klf12	Epha7	0.125258	0.125258	2.67007e-14
Nr3c1	Dcn	0.125249	0.125249	2.60837e-14
Zbtb7c	Col25a1	-0.125215	0.125215	5.79169e-11
Klf4	Rpl23	0.125106	0.125106	2.36848e-12
Klf4	Barx1	0.12505	0.12505	1.514e-14
Rad21	Ttk	0.125011	0.125011	9.84023e-13
E2f7	Smc4	0.124958	0.124958	1.13302e-10
Fos	Nrg3	-0.124834	0.124834	1.42734e-07
Pax9	Hsp90ab1	0.124673	0.124673	4.08361e-12
Tcf7l2	Lgals1	0.124668	0.124668	9.48537e-09
Nr3c1	Hs3st5	0.124667	0.124667	7.80222e-13
Fosb	Rpsa	-0.124589	0.124589	3.77376e-10
Pten	Col24a1	0.124454	0.124454	5.14066e-16
Brca1	Hist1h3e	0.124416	0.124416	1.5187e-15
Irx3	Aspn	-0.124406	0.124406	2.05335e-09
Mef2c	Hs6st3	0.124381	0.124381	3.18575e-11
Hes1	Ptma	0.124361	0.124361	2.29326e-10
Foxd2	Slit2	0.124332	0.124332	3.1258e-07
Jun	Hsp90aa1	0.124317	0.124317	2.56242e-12
E2f7	G2e3	0.12431	0.12431	3.14601e-09
Klf12	Prr16	0.124149	0.124149	1.96931e-08
Tfap2b	Tmsb4x	0.124107	0.124107	6.361e-15
Tfap2a	Nkain2	-0.124001	0.124001	1.3314e-09
Nr3c1	Sema6a	-0.123921	0.123921	5.17639e-20
Gata2	Sema3a	0.123812	0.123812	1.50788e-10
Pax9	Brinp3	0.123811	0.123811	2.07384e-10
Egr1	Cdh20	0.123804	0.123804	3.71569e-09
Etv5	Ccnd2	0.123793	0.123793	7.21838e-09
Bcl11a	Grem2	0.123744	0.123744	4.13513e-11
Id1	Cenpp	0.123724	0.123724	7.74644e-10
Nr3c1	Cdc20	-0.123576	0.123576	1.36442e-11
Gata2	Alcam	-0.123566	0.123566	1.06212e-07
Gata2	Gpc6	-0.123507	0.123507	1.36123e-09
Runx2	Cacna2d1	0.123506	0.123506	2.11283e-12
Sim2	Rps3a1	0.123502	0.123502	1.77959e-08
Klf4	Mmp16	0.123471	0.123471	5.37894e-14
Pbx3	Col12a1	0.123468	0.123468	8.69423e-13
Nfib	Eya4	0.123455	0.123455	5.30609e-11
Twist1	Tuba1b	0.123443	0.123443	1.26409e-09
Ebf1	Hsp90ab1	-0.12342	0.12342	2.32965e-11
Pten	Dkk2	0.123384	0.123384	4.14193e-16
Zbtb7c	Col1a1	-0.123353	0.123353	1.72313e-12
Maf	Nrg1	0.12335	0.12335	1.0505e-18
Pax9	Pcdh9	0.123249	0.123249	4.43111e-09
E2f2	Ncam2	0.123206	0.123206	4.447e-07
Hes1	Satb2	-0.123082	0.123082	5.24558e-09
Nr3c1	Col6a2	0.122994	0.122994	2.05322e-10
Rad21	Hist1h1c	0.122952	0.122952	4.91664e-11
Klf9	Rpsa	0.122865	0.122865	3.25202e-13
Egr1	Plcl1	0.12286	0.12286	8.44941e-14
Plagl1	Kcnq1ot1	0.122851	0.122851	1.69377e-12
Pou3f3	Camk1d	0.122835	0.122835	2.965e-13
Klf12	Adcy2	0.122828	0.122828	5.30971e-17
Fli1	Rpl5	-0.122812	0.122812	2.52905e-10
Klf4	Lmo4	0.12269	0.12269	1.77649e-12
Ikzf2	Tox	0.122457	0.122457	8.36804e-10
Foxd2	Kif22	0.122442	0.122442	1.08808e-10
Id1	Sgcd	0.122325	0.122325	1.67638e-07
Tcf4	Foxd1	0.122311	0.122311	4.53868e-11
Mafb	Col25a1	0.122295	0.122295	1.17113e-12
Klf9	Fstl1	0.122244	0.122244	1.7191e-12
Pax9	Cdc20	0.122231	0.122231	1.7059e-11
Plagl1	Mmp16	0.122227	0.122227	4.09042e-07
Klf9	Pcdh17	-0.122216	0.122216	1.18733e-11
Klf9	Cdh20	-0.12219	0.12219	3.09866e-15
Mef2c	Akt3	0.122169	0.122169	2.95172e-11
Runx2	Nrg3	-0.122165	0.122165	9.41024e-09
Pax9	Cacna2d3	-0.122146	0.122146	7.03956e-13
Klf4	Rpl7	0.122096	0.122096	1.31382e-12
Egr1	Grid2	0.122096	0.122096	3.13536e-09
Klf12	Nusap1	0.12208	0.12208	7.95395e-07
Rfx3	Kif18a	0.122065	0.122065	5.46153e-14
Id2	Mpped2	0.121992	0.121992	2.49916e-10
Maf	Epha3	-0.121917	0.121917	1.97268e-06
Bach2	Igf1	-0.121803	0.121803	3.00727e-12
Egr1	Zfp521	0.121763	0.121763	8.37261e-11
Id4	Unc5d	0.12172	0.12172	1.02141e-11
Alx1	Cdh20	-0.121679	0.121679	2.70287e-08
Klf12	Mdga2	0.121533	0.121533	1.65917e-12
Tfap2b	Sim2	-0.121525	0.121525	2.23407e-17
Klf12	Ext1	0.121417	0.121417	3.19157e-14
Plagl1	Samd5	-0.1214	0.1214	7.2204e-13
Pax9	Pik3r1	0.121295	0.121295	3.44522e-19
Foxq1	Top2a	-0.12129	0.12129	3.20893e-06
Creb5	Trps1	0.121223	0.121223	2.14886e-15
Tfap2c	Lsamp	-0.121206	0.121206	1.65478e-13
Foxq1	Rpl17	0.121175	0.121175	4.77256e-12
Tcf4	Fhod3	0.121083	0.121083	1.09348e-12
Egr1	Igfbp5	0.120947	0.120947	1.07258e-09
Klf9	Rps12	0.120899	0.120899	4.72371e-10
Nfib	Ptn	0.12071	0.12071	9.58814e-10
Foxd2	Hs3st5	-0.120709	0.120709	3.69667e-12
Foxd2	Kif18a	0.120645	0.120645	3.53294e-09
Id1	Sulf1	0.120635	0.120635	9.57233e-10
Alx1	Prickle1	-0.120549	0.120549	1.93469e-07
Jun	Rpsa	0.120462	0.120462	1.99231e-07
Pbx3	Cdc20	0.120433	0.120433	1.90909e-10
Mef2c	Dcc	0.120359	0.120359	3.72064e-06
Pbx1	2610307P16Rik	0.120344	0.120344	3.73199e-11
Rad21	Cit	0.120312	0.120312	3.62513e-12
Fli1	Rplp1	-0.120246	0.120246	6.66782e-11
Egr1	Antxr1	0.120015	0.120015	5.99574e-13
Nr3c1	Glis3	0.119957	0.119957	1.73183e-17
Rfx3	Pard3b	0.119925	0.119925	2.55353e-13
Klf4	Ahnak	0.119865	0.119865	5.11733e-14
Pbx3	Pam	0.119826	0.119826	3.31669e-10
Pax9	Cntn4	-0.119814	0.119814	1.61645e-12
Egr1	Rspo3	-0.119786	0.119786	5.82769e-10
Fli1	Dab2	0.119596	0.119596	6.01382e-13
Pbx3	Kif4	0.119478	0.119478	5.66058e-08
Hes1	Rps5	0.119337	0.119337	5.76863e-08
Fosb	Rps20	-0.119323	0.119323	6.04458e-08
Fos	Cdh18	0.119209	0.119209	1.79158e-07
Tfap2c	Ednra	0.119197	0.119197	1.48536e-15
Thrb	Col25a1	-0.119197	0.119197	1.78938e-07
Klf12	Ftl1	-0.119182	0.119182	4.9337e-10
Foxq1	Aspn	0.119117	0.119117	6.19975e-11
Meis2	Ust	0.119092	0.119092	6.90129e-15
Plagl1	Col25a1	0.119086	0.119086	6.1475e-10
Tfap2a	Grid2	-0.118987	0.118987	1.61707e-10
Nr3c1	Rps3a1	0.118893	0.118893	4.16917e-10
Etv5	Ldb2	-0.118866	0.118866	3.42062e-10
Tfap2a	Tox	-0.118814	0.118814	2.02648e-12
Nr3c1	Rpl15	0.118745	0.118745	2.48225e-12
Egr1	Hsp90aa1	-0.118742	0.118742	8.34318e-11
Brca1	Uhrf1	0.118662	0.118662	4.28656e-13
Egr1	Agtr2	0.118642	0.118642	3.86915e-14
Pou3f3	Vegfc	0.118573	0.118573	2.82995e-13
Osr2	Mif	0.118485	0.118485	7.50211e-14
Osr1	Prr16	0.118378	0.118378	7.13292e-09
Npas3	Pde1a	0.118337	0.118337	1.88672e-15
Rad21	Magi2	-0.118293	0.118293	2.72167e-10
Nr3c1	Rplp0	0.118237	0.118237	6.49691e-07
E2f7	Nr2f1	0.118158	0.118158	3.22181e-09
Egr1	Cdh18	0.11809	0.11809	1.8162e-08
Pbx3	Nrg3	-0.118086	0.118086	8.21151e-08
Gli3	Ppfia2	-0.117994	0.117994	1.38634e-10
Foxp2	Adarb2	0.117874	0.117874	1.33897e-13
Tcf4	Hmgb1	0.117866	0.117866	2.74271e-11
Rad21	Grem2	0.117839	0.117839	9.15072e-10
Brca1	Rad51b	0.11783	0.11783	6.36959e-10
Pax3	Mmp16	0.117812	0.117812	3.8809e-09
E2f7	Tubb5	0.117756	0.117756	7.04024e-09
Fli1	Slit3	0.117725	0.117725	6.04893e-13
Tfap2b	Rpl26	0.117672	0.117672	1.54278e-11
Pbx3	Zfp521	0.117672	0.117672	1.26166e-10
Tfap2a	Negr1	-0.117655	0.117655	7.95167e-11
Zeb1	Meis2	0.117647	0.117647	2.77116e-12
Zbtb7c	Nucks1	-0.117508	0.117508	4.41198e-14
Hes1	Tubb5	0.117489	0.117489	5.92612e-10
Pax9	Cenpa	0.117476	0.117476	6.80581e-10
Klf4	Calm1	0.11737	0.11737	1.46889e-10
Meis2	Gria4	0.117331	0.117331	6.35593e-10
E2f7	Kif23	0.117274	0.117274	4.38316e-06
Nr3c1	Cdkn1c	0.117211	0.117211	2.71515e-14
Foxq1	Pcdh9	0.117182	0.117182	2.51459e-13
Dlx5	Prrx1	0.117098	0.117098	1.49464e-09
Etv5	Ube2s	0.117091	0.117091	1.65687e-12
Fosl2	Diaph3	-0.117077	0.117077	5.30771e-06
Tfap2b	Rpl23	0.117042	0.117042	3.0146e-14
Egr1	Rpl23a	-0.11704	0.11704	7.55754e-07
Zbtb7c	Hmmr	-0.117035	0.117035	2.3316e-11
Hes1	Rpl23	0.116997	0.116997	4.67241e-08
Glis3	Cnksr2	0.116904	0.116904	7.72136e-18
Gata3	Lrp1b	-0.116892	0.116892	5.30745e-06
Id1	Flrt2	0.116879	0.116879	3.71501e-06
Klf4	Camk1d	0.116749	0.116749	8.01545e-09
Egr1	Ppia	-0.116744	0.116744	1.79969e-11
Stat3	Prrx1	0.116652	0.116652	3.81816e-14
Jun	Sema3a	0.116606	0.116606	1.0569e-06
Zeb1	Cmss1	0.116593	0.116593	7.27765e-12
Rad21	Kifc1	0.116559	0.116559	1.5834e-18
Twist1	Unc5c	-0.116467	0.116467	1.80989e-08
E2f2	Rps26	0.116382	0.116382	8.64896e-05
Rfx4	Lsamp	-0.116351	0.116351	4.00329e-09
Pax9	Racgap1	0.116226	0.116226	2.22732e-10
Rad21	Akt3	0.116163	0.116163	2.68963e-14
Egr1	Id2	-0.116009	0.116009	9.02429e-08
Creb5	Psd3	0.115976	0.115976	3.80269e-08
Rad21	Igf1	-0.115976	0.115976	1.19047e-13
Pax9	Rps23	0.115968	0.115968	3.90974e-11
Fli1	Prkg1	-0.115839	0.115839	1.62493e-11
Nr4a2	A830018L16Rik	0.115637	0.115637	3.6426e-17
Pbx3	Igf1	0.115614	0.115614	3.4543e-08
Id2	Ybx1	0.115503	0.115503	6.82654e-12
Foxq1	Rps20	0.115497	0.115497	5.96443e-13
E2f2	Ube2c	-0.11549	0.11549	7.51172e-13
Klf12	Tox	0.115486	0.115486	5.04768e-11
Rad21	Actb	0.115482	0.115482	4.67093e-10
Egr1	Tgfb2	0.115353	0.115353	7.67951e-10
Erg	Rps18	0.115271	0.115271	2.48234e-15
Tfap2b	Rps8	0.115125	0.115125	9.77796e-10
Pten	Gria3	0.11503	0.11503	4.95725e-16
Irx3	Grem2	-0.115007	0.115007	8.28388e-11
Klf12	Pbx1	0.114989	0.114989	1.75453e-15
Egr1	Negr1	0.114976	0.114976	3.8295e-07
Tfap2b	Mir99ahg	-0.114908	0.114908	8.2972e-15
Ebf1	Rpl32	-0.11489	0.11489	1.08933e-06
Jun	Rpl15	0.114706	0.114706	9.16555e-09
Klf4	Tox	0.114612	0.114612	2.3386e-16
Ybx1	Dtl	0.114607	0.114607	2.84421e-07
Klf12	Vegfc	0.11458	0.11458	4.78596e-10
Ebf1	Ednra	-0.114546	0.114546	7.23237e-11
Jun	Vim	0.114538	0.114538	1.27605e-07
Nr3c1	Pde3a	0.114518	0.114518	1.36189e-10
Ebf3	H3f3b	0.114484	0.114484	1.58073e-06
Id2	Rps3a1	0.11444	0.11444	4.78278e-05
Nr3c2	Adamtsl1	0.114427	0.114427	3.08002e-10
Tcf4	Crabp1	0.114342	0.114342	1.03351e-11
Ebf1	Rpl23a	-0.114243	0.114243	3.51202e-14
Tcf7l2	Vegfc	-0.114241	0.114241	2.4415e-16
Pax9	Tcf7l2	0.11424	0.11424	3.68303e-13
Nr3c1	Col25a1	0.114223	0.114223	9.01704e-09
Zeb1	Adgrl3	0.114217	0.114217	8.12883e-11
Pbx3	Smc2	0.114191	0.114191	0.000111006
Pax9	Rps24	0.114157	0.114157	2.54514e-08
Ebf1	Edil3	0.114098	0.114098	8.58686e-11
Runx2	Pdgfc	0.114034	0.114034	2.20918e-17
Rora	Ssbp2	0.114009	0.114009	1.03107e-17
E2f7	Dlgap5	0.114001	0.114001	2.39738e-10
Egr1	Rps5	-0.11398	0.11398	4.63522e-08
Fli1	Rpl15	-0.113946	0.113946	1.60199e-09
Nr3c1	Ptn	0.113889	0.113889	3.20342e-10
Id2	Rps23	0.113787	0.113787	1.91276e-05
E2f7	Nucks1	0.113633	0.113633	3.47184e-11
Pbx3	Tenm4	0.113499	0.113499	2.88766e-14
Nr3c1	Fbn2	0.113457	0.113457	3.20869e-14
Nr3c1	Cdh20	0.113413	0.113413	1.91696e-12
Egr1	Lrp1b	0.11326	0.11326	6.38366e-06
Klf12	Ppfia2	0.113193	0.113193	8.33763e-11
Foxd2	Six1	0.113142	0.113142	4.43145e-10
E2f7	Ckap2	0.11314	0.11314	4.97151e-10
Pitx1	Rps7	0.113113	0.113113	6.91835e-14
Pbx3	Plod2	0.113099	0.113099	4.48547e-13
Twist1	Greb1l	0.11307	0.11307	7.65134e-16
Hes1	Ybx1	0.113028	0.113028	1.93858e-09
Prdm1	Adamtsl1	-0.113013	0.113013	1.68057e-13
Foxq1	Lmo4	0.112997	0.112997	8.68821e-10
Pbx3	Cacna2d3	0.112978	0.112978	5.95338e-11
Stat3	Plagl1	0.112928	0.112928	3.26227e-16
Klf4	Vcan	0.112902	0.112902	3.46394e-15
Klf12	Rps11	-0.112841	0.112841	1.64449e-06
Foxd2	Sgo2a	0.112735	0.112735	1.96258e-11
Creb3l1	Rps12	0.112704	0.112704	4.51192e-10
Meox2	Has2	0.11269	0.11269	3.69965e-13
Brca1	Incenp	0.112587	0.112587	3.44844e-06
Rad21	Adgrl3	-0.112582	0.112582	8.91246e-09
Klf12	Nrg3	0.112577	0.112577	1.38784e-08
Bcl11a	Rps12	0.112574	0.112574	2.36155e-12
Nr3c1	Rps19	0.112474	0.112474	4.18469e-11
Lhx8	Brinp3	-0.112458	0.112458	6.05462e-12
Rad21	Rpl7	0.112445	0.112445	9.8634e-12
Stat3	Mir99ahg	0.112436	0.112436	8.97113e-13
Fos	Col1a2	0.112333	0.112333	2.86726e-08
Gata2	Luzp2	-0.112309	0.112309	9.71905e-12
Id3	Sox11	0.112256	0.112256	9.95397e-14
Egr1	Cpq	0.11218	0.11218	4.20383e-14
Pbx3	Nusap1	0.112105	0.112105	4.22376e-05
E2f7	Brca1	0.111988	0.111988	1.87713e-11
Zeb1	Nr2f1	0.111987	0.111987	2.0242e-10
Creb5	Rps16	-0.111916	0.111916	0.000606998
Pax9	Atxn1	-0.111909	0.111909	3.29306e-14
Fos	Abi3bp	0.111886	0.111886	1.84335e-13
Id4	Rps20	0.111884	0.111884	6.74907e-09
Pbx3	Prc1	0.111573	0.111573	5.28449e-09
E2f7	Nuf2	0.11156	0.11156	1.00306e-13
Nr3c2	Lrp1b	-0.111559	0.111559	0.000292942
Egr1	Cmss1	-0.111508	0.111508	2.66065e-10
Twist1	Cntn4	0.111495	0.111495	2.04713e-06
Klf12	Mkx	0.111482	0.111482	1.36291e-18
Fli1	Barx1	0.111322	0.111322	3.04554e-10
Pax9	Dnm3	0.111315	0.111315	4.1326e-13
Foxd2	Cenpf	0.111192	0.111192	2.66554e-07
Zbtb7c	Nusap1	-0.111188	0.111188	1.17864e-07
Tfap2b	Alcam	0.111181	0.111181	4.19899e-11
Mef2c	Col1a1	0.111166	0.111166	3.33456e-07
Glis3	Cenpf	-0.111165	0.111165	2.20695e-11
Id3	Rplp1	0.111159	0.111159	1.01434e-08
E2f2	Fam111a	0.111145	0.111145	2.83391e-20
Maf	Col25a1	-0.111119	0.111119	1.27585e-09
Plagl1	Dlk1	0.111089	0.111089	2.77009e-13
Rad21	Nasp	0.111056	0.111056	1.81219e-11
Zeb1	Ccnd2	-0.110915	0.110915	5.06482e-10
Zeb1	Cacna1c	0.110904	0.110904	2.92502e-15
Runx3	Dach1	0.110882	0.110882	1.92741e-11
Klf9	Ppfia2	-0.110819	0.110819	5.61146e-09
Esrrg	Lsamp	-0.110791	0.110791	1.60338e-06
Klf9	Ednra	0.110788	0.110788	9.40299e-13
Jun	Rpl27a	0.110766	0.110766	8.73158e-09
Hes1	Tmtc2	-0.110762	0.110762	3.77674e-10
Id4	Rps8	0.110755	0.110755	2.58727e-12
Npas3	Ptprk	0.110749	0.110749	2.11501e-11
Zeb1	Eda	0.110657	0.110657	5.1284e-12
Tfap2a	Aspn	0.11065	0.11065	3.75072e-09
Irx3	Tpt1	0.110618	0.110618	2.93055e-08
Tcf4	Cask	0.110509	0.110509	6.90448e-11
Id3	Ran	0.110507	0.110507	1.31643e-16
Pax5	Nkain2	0.110365	0.110365	7.68601e-14
Rad21	Hmgn5	0.110332	0.110332	1.28274e-12
Nr2f1	Phactr1	0.110321	0.110321	2.77884e-13
Nr3c1	Ankrd44	0.110298	0.110298	1.35577e-14
Fos	Mbnl2	0.110284	0.110284	7.82954e-12
E2f2	Cenpe	-0.110242	0.110242	4.88849e-07
E2f7	Ccnb1	0.11019	0.11019	2.3769e-06
Egr1	Mir99ahg	0.110185	0.110185	6.13469e-10
Erg	Rps7	0.110172	0.110172	2.55758e-11
Runx1	Sox5	0.110155	0.110155	3.93257e-16
Klf4	Vim	0.110129	0.110129	6.90166e-10
Rad21	Dleu2	0.109961	0.109961	7.86653e-14
Fli1	Pam	-0.109936	0.109936	1.81755e-07
Klf12	Fbxl7	0.10988	0.10988	8.44688e-12
Brca1	Ube2s	0.109877	0.109877	7.59565e-08
Hnf4g	Lsamp	0.109802	0.109802	3.21628e-13
Glis3	Tox	0.109785	0.109785	2.62581e-09
Fosb	Eef1a1	-0.109779	0.109779	1.94698e-06
Rad21	Tmtc2	-0.109745	0.109745	1.14067e-07
Prdm16	Car10	-0.109724	0.109724	3.70085e-08
Mef2c	Zfp521	0.109663	0.109663	2.11199e-13
Rad21	Rps15a	0.109624	0.109624	2.6287e-08
Pax5	Lrp1b	0.109605	0.109605	3.80499e-15
Egr1	Tbx22	-0.109566	0.109566	1.14611e-07
Pbx3	Pax9	-0.109509	0.109509	3.08452e-06
Id4	Rps27a	0.109436	0.109436	7.78089e-12
Tcf7l2	Sned1	-0.109355	0.109355	8.21899e-15
Thrb	Lsamp	-0.109299	0.109299	9.01356e-07
Tcf4	Tril	0.109269	0.109269	3.48944e-12
Egr1	Kcnt2	0.109252	0.109252	2.66939e-12
Nr3c1	Fhod3	0.109246	0.109246	4.43665e-14
Nr3c1	Igfbp5	0.109243	0.109243	7.1844e-10
Nr3c1	Cdh6	0.10922	0.10922	1.67121e-11
Stat3	Col25a1	0.109214	0.109214	7.69603e-09
Plagl1	Nfib	0.109146	0.109146	6.81767e-09
E2f7	Esco2	0.109088	0.109088	6.34604e-14
Klf12	Gpc3	0.109079	0.109079	2.6987e-15
Creb5	Luzp2	0.108984	0.108984	1.39643e-06
Pax9	Kif4	0.108927	0.108927	2.67341e-12
Nfia	Diaph3	0.108918	0.108918	0.000222465
Rora	Cntn6	0.108893	0.108893	2.07375e-10
Pbx3	Sorcs1	0.108787	0.108787	1.18709e-14
Mef2c	Meox2	0.108549	0.108549	1.51264e-08
Foxd2	Diaph3	0.108476	0.108476	7.61533e-10
Fos	Plcl1	0.108451	0.108451	6.26296e-13
Hes1	Rnd3	0.108343	0.108343	6.29732e-16
Pbx3	Camk1d	0.10827	0.10827	3.40708e-11
Pax9	Car10	0.108266	0.108266	7.49183e-10
Pax9	Rps27a	0.108246	0.108246	2.93357e-07
Nr3c2	Pgm5	0.108173	0.108173	8.64641e-07
Id2	Sox11	0.10811	0.10811	3.65695e-13
Etv5	Grid2	-0.108072	0.108072	5.93449e-14
Ikzf2	Col3a1	0.108067	0.108067	1.79386e-06
Egr1	Robo1	0.107971	0.107971	1.30685e-08
Plagl1	Rpl13	0.107852	0.107852	2.13372e-08
Mef2c	Sema3d	0.107812	0.107812	9.89461e-14
Id4	Rpl23	0.107759	0.107759	1.0787e-06
Prdm1	Sema3a	-0.107681	0.107681	4.22783e-12
Meis2	Cacnb2	0.107638	0.107638	3.07698e-14
Pbx3	Meis1	0.107631	0.107631	2.31437e-11
Tcf7l2	Fstl1	0.107616	0.107616	3.1147e-10
Gata3	Pcdh9	-0.107473	0.107473	4.11916e-09
Ebf1	Ldb2	0.107439	0.107439	7.49454e-08
Rad21	Arl15	-0.107393	0.107393	2.68361e-13
Pax9	Creb5	0.10739	0.10739	1.69772e-12
Zbtb7c	Meg3	-0.107384	0.107384	1.56117e-14
Hes1	Hs6st3	0.107355	0.107355	3.0891e-09
Tfap2b	Hhip	0.107332	0.107332	5.00557e-12
Pbx3	Hmcn1	0.107328	0.107328	2.86789e-11
Hes1	Foxd1	0.107307	0.107307	5.50248e-15
Rad21	Xist	0.107303	0.107303	2.42715e-08
Egr1	Vim	-0.107164	0.107164	5.88579e-07
Pax9	Rpl7	0.107043	0.107043	4.70478e-09
Fli1	Rps19	-0.107042	0.107042	2.44116e-12
Plagl1	Tox	0.107006	0.107006	1.47006e-09
Rad21	Marcks	0.106999	0.106999	2.11855e-08
Klf8	Cenpf	0.106992	0.106992	1.71785e-08
Npas3	Rora	0.106967	0.106967	2.73354e-12
Hivep2	Ghr	0.106924	0.106924	1.99609e-09
Irx5	Aspn	0.106916	0.106916	0.000151461
Egr1	Plcb1	0.106895	0.106895	1.14607e-10
Id4	Rpl12	0.106875	0.106875	6.1982e-07
Osr1	Dpyd	0.106782	0.106782	4.68033e-10
Egr1	Cep112	0.106775	0.106775	5.42123e-16
Bcl11a	Foxd1	0.106746	0.106746	2.14455e-14
Plagl1	Igf1	0.106647	0.106647	3.88952e-09
Prrx1	Cdh20	0.106628	0.106628	1.28053e-08
Tcf7l2	Glis1	-0.106569	0.106569	7.48867e-14
E2f2	Incenp	-0.10651	0.10651	8.30497e-11
Foxq1	Rps27a	0.106481	0.106481	2.15294e-12
Tfap2c	Top2a	0.1064	0.1064	4.65498e-05
Rfx3	Tgfbr3	0.106399	0.106399	5.04886e-17
Fli1	Ptprg	0.106362	0.106362	2.00816e-11
Fosl2	Cenpp	-0.106361	0.106361	2.40644e-13
Tfap2a	Ryr3	0.106266	0.106266	1.61337e-13
Id2	Hmgb1	0.106253	0.106253	2.31366e-09
Gli3	Hs3st5	0.106148	0.106148	6.2668e-10
Fos	Adamtsl1	0.106145	0.106145	4.50871e-09
Tcf7l2	Dcn	0.10611	0.10611	5.12223e-10
Id2	Rps12	0.106099	0.106099	4.48493e-05
Klf12	Ptprd	0.106074	0.106074	1.91826e-10
Tfap2b	Rps12	0.106059	0.106059	1.14964e-11
Ahr	Mest	0.106039	0.106039	2.22486e-12
Pbx3	Hhip	-0.105934	0.105934	1.18549e-08
Twist2	Grem2	0.105917	0.105917	2.07527e-10
Jun	Rps19	0.105888	0.105888	1.07465e-09
Thrb	Rps7	0.105854	0.105854	6.74024e-07
Mef2c	Brinp1	0.105823	0.105823	7.0776e-17
Foxq1	Adamtsl1	0.105798	0.105798	1.74882e-12
Tfap2c	Nucks1	0.105775	0.105775	9.13631e-11
Gata2	Nkain2	-0.105764	0.105764	3.17308e-07
Glis1	H3f3a	-0.105742	0.105742	2.79248e-10
Egr1	Sgcz	-0.10572	0.10572	4.74412e-06
Mef2c	Hs3st5	0.105709	0.105709	1.02503e-08
Foxd2	Cenpa	0.105683	0.105683	2.20514e-07
Osr2	Col11a1	-0.10564	0.10564	2.77167e-08
Plagl1	Thsd7b	0.105608	0.105608	8.96115e-12
Nfia	Mid1	0.105475	0.105475	2.80608e-12
Pbx3	Anln	0.105385	0.105385	5.35617e-08
Klf12	Pbx3	0.105361	0.105361	1.76448e-10
Fosb	Ebf1	0.105288	0.105288	3.64039e-11
Klf12	Mllt3	0.105271	0.105271	7.64355e-12
Glis3	Rps7	-0.105227	0.105227	6.43478e-07
Gata2	Cenpp	0.105223	0.105223	4.97049e-09
Etv5	Dlgap5	0.105217	0.105217	1.15407e-10
Ebf1	Ftl1	-0.10517	0.10517	1.02172e-11
Brca1	Ckap2l	0.105159	0.105159	6.44496e-07
Etv1	Rps12	-0.105086	0.105086	1.10847e-05
Fos	Sim2	0.104995	0.104995	4.26118e-06
Gata3	Col3a1	-0.104986	0.104986	1.47031e-11
Nfia	Hs6st2	0.104945	0.104945	2.05111e-14
Twist1	H1f0	0.104913	0.104913	9.57754e-15
Klf12	Arhgap24	0.104886	0.104886	1.07147e-12
Ebf1	Glis3	-0.104876	0.104876	8.15499e-16
Fli1	Eya4	0.104867	0.104867	2.0808e-09
Ikzf2	Prickle1	0.104828	0.104828	1.32225e-13
Runx1	Nlgn1	-0.104818	0.104818	4.84789e-08
Klf12	Fbln5	0.104814	0.104814	1.49231e-12
Alx1	Shox2	0.104798	0.104798	1.08292e-07
Plagl1	Apcdd1	-0.104786	0.104786	1.50087e-11
Hes1	Rpl23a	0.10474	0.10474	1.2668e-07
Tcf4	Adgrl3	0.104716	0.104716	1.20468e-07
Pax9	Tuba1b	0.104708	0.104708	2.36074e-10
Jun	Ptn	0.10463	0.10463	5.98779e-09
Gata2	Epha5	-0.104573	0.104573	1.58774e-11
Egr1	Mmp16	0.104492	0.104492	1.44193e-08
Gata2	Ldb2	-0.104485	0.104485	1.02606e-08
Runx3	Nr2f1	-0.10448	0.10448	7.46647e-15
Mef2c	Thsd4	0.104472	0.104472	3.31336e-11
Ebf3	Lrrtm4	-0.104455	0.104455	9.83717e-12
Pbx3	Mast4	0.104435	0.104435	1.04549e-16
Nr3c2	Meox2	-0.104363	0.104363	4.63088e-13
Hes1	Ccnd2	0.104315	0.104315	8.47655e-10
Pax3	Mir99ahg	0.104273	0.104273	2.32346e-11
Egr1	Cenpf	0.10426	0.10426	8.73203e-08
Nr3c1	Ppia	0.104245	0.104245	3.69328e-10
Prdm1	Apcdd1	0.104215	0.104215	1.00321e-15
E2f7	Rpl7	-0.104034	0.104034	2.05147e-11
Fli1	Col12a1	0.104028	0.104028	6.65886e-14
Zeb1	Slitrk6	0.104011	0.104011	3.57056e-12
Rora	Unc5c	0.104009	0.104009	0.000523582
Nr2f2	Actb	0.103993	0.103993	2.27615e-10
Zbtb7c	Inpp4b	-0.103986	0.103986	9.428e-09
Alx1	Grem2	-0.103951	0.103951	2.82298e-07
Plagl1	Tbx22	0.103926	0.103926	1.75592e-08
E2f7	Ube2c	0.103906	0.103906	5.63832e-08
Jun	Cped1	0.103906	0.103906	2.68685e-13
Id4	Rps9	0.103901	0.103901	1.25098e-12
Maf	Cntn4	0.103864	0.103864	3.8366e-09
Pbx3	Cdh4	0.103848	0.103848	6.04427e-11
Tfap2b	Rps14	0.10383	0.10383	3.07283e-09
Pax9	Prkce	0.103805	0.103805	6.41296e-18
Stat3	Plcl1	0.103644	0.103644	1.06759e-10
Jun	Pcdh9	-0.103604	0.103604	6.07372e-05
Tcf4	Cdh20	-0.103576	0.103576	2.21892e-09
Brca1	Mms22l	0.103486	0.103486	1.68771e-09
Gata3	Eya1	0.103389	0.103389	7.86395e-11
Mef2c	Adgrl3	0.103313	0.103313	2.33723e-12
Hnf4g	Kirrel3	-0.103247	0.103247	5.5612e-12
Id2	Actb	0.103226	0.103226	9.65263e-09
Nr3c1	Adgrl3	0.103222	0.103222	1.29475e-10
Tcf7l2	Sulf2	0.103112	0.103112	4.71598e-17
Zfhx3	Rpl17	0.103062	0.103062	3.62365e-05
Gata3	Sostdc1	0.103027	0.103027	0.000104909
Zeb1	Luzp2	0.102992	0.102992	7.22678e-10
Klf4	Rps10	0.102948	0.102948	1.90885e-09
Tcf4	Hspa5	0.10293	0.10293	1.12235e-10
Mef2c	Sema3a	0.102925	0.102925	3.41747e-05
Id2	Ptma	0.102904	0.102904	7.75297e-07
Plagl1	A830082K12Rik	0.102864	0.102864	3.06697e-16
Etv1	Sgo2a	0.102793	0.102793	1.58089e-08
Fli1	Kif15	0.102772	0.102772	1.49548e-09
Tcf4	Runx1t1	0.102735	0.102735	1.18947e-11
Pax9	Tmsb10	0.102733	0.102733	1.97704e-09
Nr3c1	Col12a1	0.102728	0.102728	1.8656e-13
Rad21	Rps7	0.102691	0.102691	2.26519e-07
Fli1	Ccnb2	0.102677	0.102677	1.09321e-13
Elf1	Pax9	0.102667	0.102667	1.08541e-06
Ahr	Grm7	0.102599	0.102599	1.21984e-10
Egr1	Dcn	0.102497	0.102497	8.71473e-09
Id4	Kif11	-0.102445	0.102445	2.2845e-07
Mef2c	Col25a1	0.102357	0.102357	1.41692e-09
Nr3c1	Tpx2	-0.102346	0.102346	9.09578e-10
Egr1	Ebf1	0.102286	0.102286	5.32547e-12
E2f7	Cdca2	0.102262	0.102262	2.27571e-18
Zeb1	Tox	0.102174	0.102174	4.90088e-11
Plagl1	Trps1	-0.102152	0.102152	2.19945e-10
Klf12	Plekha5	0.102141	0.102141	5.77057e-13
Fos	Rps20	-0.102138	0.102138	3.02183e-05
Ebf1	Rpl6	-0.101999	0.101999	2.27474e-05
Tfap2b	Rps20	0.101937	0.101937	1.97383e-10
Prrx1	Mid1	-0.101883	0.101883	5.04149e-10
Id3	Hspa8	0.101794	0.101794	1.03136e-11
Pbx3	Hist1h2ae	0.10174	0.10174	1.07386e-06
Stat3	Igfbp5	0.101664	0.101664	1.22503e-08
Plagl1	Lhfp	0.10166	0.10166	1.33095e-10
Egr1	C1qtnf7	-0.10166	0.10166	5.16174e-11
Tfap2a	Epha7	-0.101634	0.101634	1.99175e-10
Twist2	Inpp4b	-0.101622	0.101622	2.35958e-08
Sox4	Ppfia2	0.101614	0.101614	8.11007e-11
Gata2	Agtr2	0.101575	0.101575	1.98475e-11
Msx1	Rpl28	0.101566	0.101566	2.13274e-10
E2f2	Hist1h2ae	0.101526	0.101526	1.6911e-14
Pax9	Sox11	0.101503	0.101503	1.38897e-13
Fosl2	Kif18a	-0.101501	0.101501	4.0486e-09
Prdm16	Grm7	-0.101414	0.101414	1.12882e-09
Klf8	Mab21l2	0.101372	0.101372	4.87197e-07
Bcl11b	Ppfia2	-0.10136	0.10136	2.43832e-08
Nr3c1	Rpl27a	0.101323	0.101323	2.00661e-10
Twist1	Slc1a3	-0.101318	0.101318	2.12329e-11
Egr1	Col1a2	0.10125	0.10125	2.69808e-08
Pax3	Gpc4	0.101243	0.101243	7.36187e-15
Pax9	Hmgb1	0.101233	0.101233	3.20581e-10
Id3	Nkain2	-0.101155	0.101155	1.58326e-07
Tcf7l2	Stxbp5l	0.101118	0.101118	1.42887e-16
Hes1	Negr1	-0.101117	0.101117	6.4488e-12
Foxq1	Rack1	0.101052	0.101052	1.38457e-14
E2f7	Rps18	-0.101046	0.101046	1.20687e-05
Pax9	Lrig1	0.10098	0.10098	4.67144e-13
Glis3	Eda	0.100942	0.100942	9.21791e-15
Zeb1	BC052040	0.100875	0.100875	2.85434e-15
Tfap2c	Rspo3	0.100832	0.100832	4.02032e-14
Egr1	Pcna	-0.100808	0.100808	3.42497e-10
Twist1	Inpp4b	-0.100702	0.100702	1.57978e-06
Elf1	Grem2	0.100688	0.100688	3.04416e-06
Npas3	Nrp1	-0.100607	0.100607	4.54681e-12
Hivep2	Arl15	0.100549	0.100549	7.97036e-11
E2f2	Rps18	0.100517	0.100517	1.48538e-05
E2f7	Tyms	0.10051	0.10051	3.40445e-12
Pax9	Fmnl2	0.100464	0.100464	5.61569e-12
Pbx1	Epha7	0.100446	0.100446	1.61904e-13
Egr1	Crabp1	-0.100432	0.100432	3.87675e-07
Nr3c1	Prrx1	-0.100393	0.100393	7.08314e-09
Pax9	Rps3a1	0.100364	0.100364	1.83085e-10
Pax5	Dcc	0.100361	0.100361	1.17685e-08
Zeb1	Hhip	0.100353	0.100353	1.95716e-09
Glis3	Ptprg	0.100309	0.100309	5.92468e-17
Zeb1	Ehbp1	0.100305	0.100305	3.71212e-14
Gata3	Mmp16	-0.100297	0.100297	2.14289e-07
Ebf3	Rbms3	-0.100295	0.100295	0.000189424
Klf4	Rps9	0.100236	0.100236	4.99968e-14
Fli1	Mki67	0.100139	0.100139	8.78124e-08
Glis3	Hmgb2	-0.100109	0.100109	4.94719e-10
Tfap2c	H3f3a	0.100105	0.100105	1.2461e-07
Hes1	Sfrp1	0.100084	0.100084	5.56316e-11
Klf12	Greb1l	0.099922	0.099922	4.16532e-12
Pbx3	Knl1	0.0999094	0.0999094	4.9474e-08
Pbx3	Gas2l3	0.0998936	0.0998936	3.25626e-14
Fos	A830082K12Rik	-0.0998787	0.0998787	1.5808e-13
Npas3	Palld	0.0998129	0.0998129	1.18306e-09
Pbx1	Eda	0.0998064	0.0998064	1.14456e-12
Nr3c1	Flrt3	-0.099751	0.099751	1.2384e-08
Foxd1	Dcn	-0.0996738	0.0996738	3.4849e-06
Twist2	Unc5c	-0.0995738	0.0995738	1.12878e-07
Pbx3	Kirrel3	-0.0995638	0.0995638	5.9337e-09
Pbx3	Thsd7b	-0.0995295	0.0995295	6.03048e-09
Shox2	Prrx1	0.099502	0.099502	2.58652e-10
Hey1	Nav3	-0.0995002	0.0995002	2.35816e-09
Id3	Stmn1	0.0994421	0.0994421	3.37526e-10
Nr3c1	Rack1	0.0994249	0.0994249	1.51174e-10
Zeb1	Igf1	0.0994015	0.0994015	3.68238e-07
Fli1	Calcrl	-0.0993995	0.0993995	9.47928e-12
Nr2f2	Lrrc7	0.0993869	0.0993869	4.64615e-16
Bcl11b	Lmo4	0.0993798	0.0993798	2.19762e-11
Mafb	Eef1a1	0.0993642	0.0993642	1.48463e-10
Mef2c	Ptprd	0.0992859	0.0992859	1.2896e-10
Hes1	Hmga2	0.0992292	0.0992292	5.5223e-13
Plagl1	Nrg3	0.0992153	0.0992153	1.63791e-06
Brca1	E2f7	0.0991991	0.0991991	2.92328e-14
Plagl1	Col5a2	0.099104	0.099104	3.32613e-13
Nr3c1	Arl15	0.0990541	0.0990541	4.31503e-11
Stat3	Gria1	0.0990333	0.0990333	9.19687e-09
Pbx3	Cdk1	0.0990331	0.0990331	1.8467e-05
Klf4	Inpp4b	0.098982	0.098982	3.97317e-11
Rora	Sema5a	0.0989556	0.0989556	3.68143e-14
Mef2c	Ppfia2	0.0989307	0.0989307	4.39232e-09
Heyl	Meox2	-0.0987	0.0987	2.53019e-08
Nr3c1	Col5a1	0.0986559	0.0986559	1.23054e-21
Nr3c1	Fbln5	0.098648	0.098648	2.94503e-12
Pax5	Nrg3	0.0986187	0.0986187	1.89203e-11
Rad21	Ptn	0.0985937	0.0985937	8.41691e-11
Meox2	Ftl1	0.098592	0.098592	2.11991e-13
Ebf1	Igf2	-0.0984834	0.0984834	2.52632e-11
Tcf4	Lrrc4c	-0.098482	0.098482	1.33912e-10
Glis1	Nfib	0.0984383	0.0984383	1.89381e-12
Egr1	Flrt2	-0.0983891	0.0983891	2.3338e-05
Arid5b	Sema6a	0.098376	0.098376	3.86178e-13
Fos	Rack1	-0.0983679	0.0983679	4.09361e-08
E2f7	Fbxo5	0.098347	0.098347	2.03413e-13
Mafb	Rpl17	0.0983133	0.0983133	1.48465e-10
Npas3	Rpl5	-0.0983007	0.0983007	2.51725e-08
Runx3	Pcdh17	-0.0982185	0.0982185	1.16599e-13
Tfap2c	Hmgb2	0.0982015	0.0982015	2.41719e-12
Zeb1	Ccnd1	-0.0981806	0.0981806	2.05968e-10
Heyl	Nkain2	-0.0981763	0.0981763	1.13101e-12
Etv1	Rpl15	0.0980949	0.0980949	1.70429e-08
Jun	H3f3b	0.0980366	0.0980366	2.39166e-06
Pbx3	Bnc2	0.0980269	0.0980269	3.73786e-11
Pax9	Sparc	-0.0980137	0.0980137	4.71678e-06
Foxd2	Kif2c	0.0979319	0.0979319	1.76087e-12
Pbx3	Neil3	0.0978688	0.0978688	7.46094e-09
Hey1	Sgcz	-0.0978322	0.0978322	1.56614e-06
Egr4	Rps18	-0.0978116	0.0978116	7.47754e-14
Hes1	Rps8	0.0978098	0.0978098	4.51293e-10
Creb5	Ccnd1	0.0978098	0.0978098	8.8344e-09
Tcf7l2	Sox9	0.0978071	0.0978071	2.34479e-16
Pknox2	Rps7	-0.0978038	0.0978038	1.24982e-05
Bcl11a	Nrp1	0.0977822	0.0977822	1.33007e-12
Bcl11a	Frmd4a	0.0977767	0.0977767	4.29117e-15
Mef2c	Lrrc4c	0.0977717	0.0977717	1.00801e-08
Etv5	Hmga2	0.0977655	0.0977655	2.80011e-13
Ybx1	Peg3	0.0977291	0.0977291	7.52003e-09
E2f7	Stk3	0.0976978	0.0976978	2.38241e-12
E2f2	Cks2	-0.0976789	0.0976789	3.8625e-13
Pax9	H2afv	0.0976409	0.0976409	1.71383e-11
Crem	Rpl13	-0.0975895	0.0975895	3.49148e-06
Egr1	Maml3	0.097445	0.097445	5.92449e-09
Klf12	Hmgb2	-0.0974302	0.0974302	6.46434e-09
Foxd2	Mgat4c	-0.097381	0.097381	9.26401e-07
Foxl2	Robo2	0.0973706	0.0973706	3.29991e-08
Mef2c	Mab21l2	0.0973253	0.0973253	3.69914e-08
E2f7	Aurka	0.0973241	0.0973241	3.89394e-11
Sox4	Cd24a	0.0973103	0.0973103	1.01546e-14
Egr1	Nucks1	-0.0972737	0.0972737	6.22706e-09
Nfia	Adamts6	-0.0972652	0.0972652	2.37789e-14
Pbx3	Ccnb2	0.0972441	0.0972441	7.65973e-09
Pbx3	Ltbp1	0.0972157	0.0972157	5.39914e-15
Twist1	Peg3	0.0971649	0.0971649	5.00979e-11
Fli1	Kif22	0.0971319	0.0971319	4.80425e-13
Tcf7l2	Klhdc10	0.0970657	0.0970657	1.43532e-14
Mitf	Vegfc	0.0969905	0.0969905	6.88167e-14
Ebf1	Vegfc	-0.0968765	0.0968765	6.02398e-10
Tfap2b	Top2a	-0.0968675	0.0968675	1.27285e-09
Pax9	Mpped2	-0.0968663	0.0968663	2.36585e-11
Tcf4	Luzp2	-0.096796	0.096796	7.64548e-06
Etv5	Phactr1	-0.0967537	0.0967537	3.59882e-13
Fos	Meg3	0.0967531	0.0967531	1.27396e-06
Meis1	Pam	0.0967405	0.0967405	1.42438e-09
Pax9	Inpp4b	0.0967268	0.0967268	4.26371e-09
Bcl11b	Frmd4a	0.0966692	0.0966692	5.87268e-09
Foxd1	Hmcn1	-0.0965543	0.0965543	1.24101e-14
Ebf1	Hsp90aa1	-0.0965321	0.0965321	1.01663e-08
Mef2c	Tox	0.096525	0.096525	5.01494e-10
Klf4	Dynll1	0.0964905	0.0964905	2.86291e-11
Brca1	Rnd3	0.0964451	0.0964451	7.89684e-09
Klf12	Ryr3	0.0964403	0.0964403	1.22399e-16
Tfap2b	Grm7	0.0964323	0.0964323	1.37987e-12
Mef2c	Hdac9	0.0963884	0.0963884	5.33729e-10
Nr3c1	Hhip	0.0963649	0.0963649	6.3473e-10
Egr1	Mki67	0.0963394	0.0963394	1.93767e-09
Mef2c	Dgkb	0.0963191	0.0963191	4.26738e-15
Ybx1	Hmgb2	0.0963183	0.0963183	6.22409e-09
Brca1	Cdc20	0.0963111	0.0963111	4.8938e-05
Fosb	Sema3a	-0.0963061	0.0963061	4.24019e-08
Pax9	Efnb2	0.0962799	0.0962799	1.37417e-10
Irx3	Lhx8	0.0961763	0.0961763	1.29217e-08
Brca1	Brip1	0.0961726	0.0961726	4.79065e-12
Tfap2a	Slit3	0.0961504	0.0961504	6.66067e-12
Klf12	Fhod3	0.0961372	0.0961372	2.74748e-08
Zeb1	Gas2l3	0.0961367	0.0961367	8.02753e-14
Fli1	Tnik	-0.0961202	0.0961202	4.58625e-10
Fos	Ldlrad4	0.0961158	0.0961158	2.02283e-12
Nr3c1	Ryr3	0.0960893	0.0960893	1.184e-11
Osr2	Hmga2	0.0960881	0.0960881	3.76857e-11
Foxd2	Aspm	0.0958811	0.0958811	5.88996e-09
Klf4	Actb	0.0958791	0.0958791	6.78738e-11
Fos	Pcdh17	0.0958466	0.0958466	5.96732e-10
Jun	Creb5	0.0958322	0.0958322	7.045e-09
Plagl1	Epha7	0.0958216	0.0958216	2.21506e-11
Rfx3	Rpl17	-0.0958074	0.0958074	1.99434e-08
Klf9	Rpl5	0.0957857	0.0957857	2.10599e-11
Pbx3	Calcrl	-0.0957695	0.0957695	5.77833e-10
Rad21	Cep55	0.0957642	0.0957642	6.642e-16
Fli1	Rpsa	-0.0957423	0.0957423	1.878e-05
Fli1	Col11a1	0.095723	0.095723	1.65158e-12
Lhx8	Sgip1	0.0956477	0.0956477	1.11374e-16
Id2	Hsp90ab1	0.0956442	0.0956442	2.62572e-10
Zbtb7c	Mki67	-0.095619	0.095619	4.91789e-09
Nfia	Fam129a	0.0956074	0.0956074	2.114e-15
Sim2	Gpc6	-0.0955885	0.0955885	2.64815e-08
Ebf1	Hpgd	-0.0955885	0.0955885	8.60701e-14
Twist1	Fibin	0.0955716	0.0955716	1.01463e-11
Pbx3	Ldlrad4	0.0955685	0.0955685	1.36605e-12
Zbtb7c	Prc1	-0.0955336	0.0955336	7.69816e-09
Klf12	Camk1d	0.0955223	0.0955223	1.69848e-11
Zeb1	A830082K12Rik	0.0955173	0.0955173	2.46731e-15
Fos	Col11a1	0.0954939	0.0954939	4.53298e-08
Etv5	Vcan	0.0954837	0.0954837	1.70173e-09
Sim2	Rps27a	0.0954315	0.0954315	2.92663e-07
Tcf7l2	Ldlrad4	0.0954172	0.0954172	3.92526e-12
Klf12	Rpl26	-0.0953957	0.0953957	8.4543e-09
Esrrg	Lingo2	0.0953878	0.0953878	9.19444e-13
Egr1	Brinp1	0.0953367	0.0953367	2.5482e-07
Id2	Rps20	0.0952928	0.0952928	8.29508e-05
Bcl11a	Ppfia2	0.095276	0.095276	3.99822e-10
Sp7	Nrg3	0.0952672	0.0952672	8.27073e-11
Mef2c	Epha7	0.0952164	0.0952164	6.66332e-10
Fosb	Cmss1	-0.0952104	0.0952104	1.64472e-07
Egr1	Mbnl2	0.0952089	0.0952089	3.63262e-08
Klf12	Ror1	0.0951962	0.0951962	3.67112e-11
Rad21	Dcc	-0.0951787	0.0951787	0.000156492
Runx2	Cadm1	0.0951691	0.0951691	3.22386e-13
Klf4	Rpl15	0.0951498	0.0951498	9.32522e-08
Mitf	Dab2	0.0951306	0.0951306	1.13674e-12
Ybx1	Plcl1	-0.0951173	0.0951173	1.02307e-06
Npas2	Slit2	0.0951151	0.0951151	9.84532e-06
Ebf1	Mab21l2	-0.0951069	0.0951069	0.000129429
Tfap2c	Cenpf	0.0950893	0.0950893	3.37762e-08
Elf1	Adamtsl1	-0.0950829	0.0950829	9.80938e-08
Fos	Cenpp	-0.0950406	0.0950406	1.31753e-11
Hes1	Rpl27a	0.0950342	0.0950342	1.51424e-11
Klf12	5730522E02Rik	0.0950133	0.0950133	1.93539e-12
Hivep2	Mis18bp1	0.0949766	0.0949766	5.32038e-09
Glis3	Cadm2	0.0949733	0.0949733	1.22207e-10
Egr1	Twist1	-0.0949274	0.0949274	5.90785e-09
Klf12	Ehbp1	0.0948807	0.0948807	2.24451e-13
Plagl1	Nr2f1	0.0947119	0.0947119	6.99719e-08
Tcf7l2	Mir99ahg	0.09471	0.09471	3.18008e-13
Ebf1	Hs6st3	0.0946958	0.0946958	7.92355e-09
Klf9	Meis1	0.0946819	0.0946819	2.24634e-19
Meis2	Kcnt2	0.0946661	0.0946661	1.71371e-11
E2f7	Tpx2	0.0946535	0.0946535	1.98724e-06
Pbx3	Itga8	0.0946408	0.0946408	2.58427e-09
Klf12	Mcc	0.094615	0.094615	2.65389e-14
Rfx3	Col24a1	0.0945751	0.0945751	3.59313e-09
Nr3c1	Lsp1	0.0945746	0.0945746	5.67267e-15
Cebpd	Cenpa	-0.0945041	0.0945041	9.60298e-10
Glis3	Mab21l2	-0.0945017	0.0945017	2.9291e-08
Hivep2	Dync1i1	0.0944438	0.0944438	1.0041e-11
Pax9	Add3	0.0944361	0.0944361	2.73915e-14
Rad21	Gria3	-0.0943985	0.0943985	9.53002e-10
Nr4a1	Cenpp	-0.094322	0.094322	1.19568e-07
Tcf4	Ptch1	0.0942997	0.0942997	2.90155e-13
Tfap2a	Nrg3	-0.0942984	0.0942984	1.24781e-06
Fli1	Col6a2	-0.0942439	0.0942439	3.25902e-11
Glis3	Zfp521	0.0942033	0.0942033	3.70333e-12
Bcl11a	Elmo1	0.0942017	0.0942017	1.1418e-17
Fosl2	Shcbp1	-0.0941799	0.0941799	4.51463e-12
Nr2f2	Ncam2	0.0941782	0.0941782	3.15465e-06
Ebf3	Col24a1	-0.0941759	0.0941759	1.23221e-13
Bcl11a	Arhgap24	0.0941504	0.0941504	1.14438e-11
Id2	Rps10	0.0941477	0.0941477	4.75688e-05
Pbx3	Bub1	0.0940872	0.0940872	1.05523e-05
Hey1	Bub1b	0.094075	0.094075	6.27585e-12
Gli3	Ldlrad4	-0.094047	0.094047	2.49553e-10
Klf12	Magi2	0.0939686	0.0939686	3.85272e-11
Runx2	Cdh11	0.0939359	0.0939359	7.24245e-12
Plagl1	Satb2	0.0938869	0.0938869	0.000344134
Plagl1	Gpc6	0.0938837	0.0938837	6.04431e-09
Zeb1	Arhgap24	0.0938536	0.0938536	2.46787e-12
Twist1	Mdga2	0.0938366	0.0938366	3.15395e-08
Ebf1	Stxbp5l	-0.0937922	0.0937922	2.13182e-13
Klf12	Lgals1	-0.0937631	0.0937631	3.30021e-09
Fli1	Ptpre	-0.0937406	0.0937406	4.59691e-15
Meis2	Cntnap2	0.0937224	0.0937224	3.30268e-16
Id3	Hmga2	0.0937201	0.0937201	7.98743e-14
Egr1	Col14a1	0.0936911	0.0936911	2.09261e-12
Stat3	Tmsb4x	-0.0936668	0.0936668	2.01905e-05
Prdm1	Sulf1	-0.0936426	0.0936426	8.48221e-15
Ebf1	Mcc	-0.0935966	0.0935966	1.40793e-11
Glis3	Aff2	0.0935693	0.0935693	6.54863e-16
Klf9	Rps24	0.0935507	0.0935507	5.77231e-08
Etv5	Calm1	0.0935504	0.0935504	3.19218e-10
Gata2	Lsamp	-0.0935484	0.0935484	7.60329e-06
Rfx3	Magi2	0.0934862	0.0934862	6.02933e-13
Fosb	Diaph3	0.0934847	0.0934847	2.25642e-06
Mef2c	Bicc1	0.0934217	0.0934217	2.5305e-12
Prrx1	Malat1	0.0933968	0.0933968	1.56874e-11
E2f7	Birc5	0.0933718	0.0933718	0.000236237
Zeb1	Prickle2	0.0933692	0.0933692	8.67583e-14
Klf9	Nkain2	-0.0933568	0.0933568	1.25166e-11
Rad21	Ppia	0.093325	0.093325	2.11945e-07
Gli3	Rad21	0.0932522	0.0932522	1.39046e-07
Ebf1	Sfrp2	-0.0931953	0.0931953	4.09591e-11
Tcf7l2	Negr1	0.0931908	0.0931908	8.36495e-11
Prrx1	Nfia	0.0931722	0.0931722	4.64482e-14
Mef2c	Kif2c	-0.0931527	0.0931527	2.5793e-14
Klf12	Zfp521	0.0931025	0.0931025	9.01641e-10
Mafb	Sparc	0.0930976	0.0930976	6.57831e-17
Erg	Rps26	0.0930875	0.0930875	1.28313e-09
Gata3	Hs3st5	-0.0930551	0.0930551	3.89138e-11
Egr1	Fbln5	0.0929733	0.0929733	2.75511e-07
Fos	Sgo2a	-0.0929615	0.0929615	1.2297e-09
Tfap2b	Rps27a	0.0929426	0.0929426	3.09476e-09
Egr1	Gpc5	0.0929304	0.0929304	6.5143e-12
Gata2	Ptprd	-0.092849	0.092849	2.03863e-10
Sox11	Ppfia2	-0.0928212	0.0928212	1.20745e-08
Jun	Rps9	0.0928087	0.0928087	1.83185e-07
Pten	Arl6ip1	-0.0927141	0.0927141	5.52786e-09
Tfap2a	Rplp1	0.0926427	0.0926427	2.6956e-10
Bcl11a	Slit2	-0.0926065	0.0926065	1.18134e-14
Pax9	Ppia	0.0925556	0.0925556	2.37575e-11
Jun	Hdac9	0.0925137	0.0925137	9.2943e-10
Rad21	Adgrb3	-0.0925061	0.0925061	5.23093e-10
Tcf4	Bicc1	0.092464	0.092464	9.09909e-11
Etv5	Ccnb2	0.0924455	0.0924455	4.11462e-10
Npas3	Pdlim5	0.0924427	0.0924427	6.95656e-15
Nr3c1	Vegfc	0.0924113	0.0924113	2.66389e-10
Fli1	Birc5	0.0923844	0.0923844	3.14047e-11
Zeb1	Chsy3	0.0923066	0.0923066	2.49114e-15
Rad21	Eya4	0.0923003	0.0923003	2.22317e-08
Fosb	Rpl15	-0.0922643	0.0922643	1.87723e-06
Id2	Rpl23a	0.0922277	0.0922277	5.65852e-07
Junb	Mgat4c	0.0921845	0.0921845	2.78287e-09
Nr4a1	Rpl32	0.092178	0.092178	0.000967927
Prdm1	Lsamp	-0.0921689	0.0921689	1.53595e-07
Klf12	Actb	-0.0921662	0.0921662	2.97767e-08
Fli1	Meis2	-0.0921459	0.0921459	4.6685e-15
Id4	Gria3	0.0920836	0.0920836	3.41627e-16
Zeb1	Cdk1	0.0920778	0.0920778	3.35787e-13
Klf12	Auts2	0.0920769	0.0920769	9.55014e-11
Mecom	Epha3	-0.0920703	0.0920703	1.1994e-05
Creb5	Fbxl7	-0.0920642	0.0920642	4.64798e-10
Bcl11b	Grem2	-0.092034	0.092034	7.11307e-10
Plagl1	Rpsa	0.0920043	0.0920043	1.5121e-10
Pax9	Adcy2	-0.0919801	0.0919801	1.01895e-09
Tfap2c	Eef1a1	0.0919598	0.0919598	1.05667e-11
Fos	Adgrg6	0.0919498	0.0919498	2.3789e-12
Rora	Cadps	0.0918894	0.0918894	2.53889e-13
Ebf1	Kif4	0.0918632	0.0918632	5.07609e-16
Pax3	Plcb1	0.091847	0.091847	7.85436e-14
Egr1	Nell1	0.0918383	0.0918383	5.34993e-09
Zeb1	Lhx8	0.0918238	0.0918238	5.59836e-07
Mef2c	Adamtsl1	0.0918192	0.0918192	8.59541e-07
Rad21	Cdk19	0.0918143	0.0918143	7.26915e-15
Nr3c1	Pdgfc	-0.0918141	0.0918141	2.92507e-17
Rarb	Eln	0.0917843	0.0917843	8.1267e-15
Irx5	Lhx8	0.0917481	0.0917481	2.57175e-06
E2f7	Spc24	0.091701	0.091701	8.46566e-10
Ahr	Hs6st3	-0.0916513	0.0916513	5.0439e-06
Nr2f1	Cdh18	0.0916397	0.0916397	8.19708e-09
Fosl2	Ftl1	0.0916339	0.0916339	1.13417e-08
E2f2	Atad5	0.0916296	0.0916296	5.34044e-14
Mef2c	Cpq	0.0916283	0.0916283	4.4588e-16
Etv5	Rps18	0.0916003	0.0916003	1.62159e-05
Creb5	Cntn4	-0.0915633	0.0915633	6.25432e-11
Nr2f1	Rplp1	0.09154	0.09154	6.16574e-11
Jun	Hspa5	0.0915306	0.0915306	4.36608e-13
Nr3c1	Eya4	-0.0914842	0.0914842	3.85575e-10
Hes1	Unc5d	-0.0914808	0.0914808	5.647e-08
Heyl	Nrg3	-0.0914716	0.0914716	1.70416e-09
E2f7	Slf1	0.091464	0.091464	3.07253e-09
E2f7	Rad51b	0.0914376	0.0914376	6.40079e-10
Klf12	Tuba1a	-0.0914178	0.0914178	4.49193e-11
Nr3c1	Rpl28	0.0914095	0.0914095	1.46668e-09
Zeb1	Aff2	0.0914023	0.0914023	1.34492e-14
Id2	Ran	0.0913178	0.0913178	9.89587e-08
Hey1	Col8a1	-0.0912753	0.0912753	7.76492e-08
Hes1	Bcl11b	0.0912222	0.0912222	8.85755e-18
Mef2c	Egfl6	0.091202	0.091202	1.31244e-10
Pbx3	Eya4	0.091188	0.091188	1.05211e-08
Runx3	Ptprd	-0.0911338	0.0911338	4.14181e-13
Ebf1	Tox	-0.0911148	0.0911148	2.85042e-09
Bcl11a	Xist	0.0910902	0.0910902	8.33108e-09
Nr3c1	Lama4	0.0910811	0.0910811	3.75644e-18
Jun	Adarb2	0.0910809	0.0910809	1.56456e-09
Id3	H2afz	0.0910563	0.0910563	4.61057e-10
Rfx3	Cenpp	0.0910411	0.0910411	3.53559e-14
Alx1	Psd3	-0.091012	0.091012	3.03792e-09
Egr1	Lox	0.0909997	0.0909997	2.28382e-12
Nr3c1	Ehbp1	0.0909949	0.0909949	1.52586e-14
Glis3	Slit3	-0.0909329	0.0909329	9.46462e-09
Brca1	Ncapg	0.0909099	0.0909099	1.65847e-10
Plagl1	Gria3	0.0908938	0.0908938	9.81804e-13
Foxd2	Kif4	0.0908934	0.0908934	1.22421e-09
Nr3c2	Alx1	0.0908921	0.0908921	4.82972e-11
Ebf1	H3f3a	-0.0908666	0.0908666	2.35804e-07
Nr3c1	Actb	0.0908484	0.0908484	1.48144e-11
Klf9	Ftl1	0.090788	0.090788	4.28918e-14
En1	Aspn	0.0907831	0.0907831	3.59303e-09
Nr3c1	Rps14	0.0907701	0.0907701	1.68845e-06
Pbx3	A830082K12Rik	-0.0907681	0.0907681	1.07529e-11
Foxd2	Aspn	-0.0907529	0.0907529	3.19402e-06
Ebf3	Dlg2	0.0907076	0.0907076	1.22223e-16
Bcl11a	Edil3	0.0906837	0.0906837	3.25491e-17
Twist1	Top2a	0.0906725	0.0906725	0.000444236
Six1	Mpped2	0.0906678	0.0906678	1.32566e-10
Creb3l1	Rps4x	0.0906345	0.0906345	1.63249e-11
Zeb1	Immp2l	0.0906173	0.0906173	4.52623e-14
Egr3	Slit2	0.0905992	0.0905992	4.97779e-06
Zeb1	Cdc25c	0.0905629	0.0905629	3.198e-11
Fli1	Rpl27a	-0.0905376	0.0905376	2.90263e-09
Pax5	Ldb2	0.0905332	0.0905332	6.23266e-17
Pax9	Pbx3	-0.0905232	0.0905232	1.93421e-13
Bcl11a	Exoc2	0.0904974	0.0904974	2.5689e-18
E2f7	Hhip	0.090473	0.090473	8.69685e-10
Pax9	Ptprd	0.0904544	0.0904544	2.76368e-09
Zeb1	Bub1	0.0904433	0.0904433	9.61114e-09
Fli1	Cenpa	0.0903984	0.0903984	3.63038e-07
Glis3	Lhfp	0.0903769	0.0903769	3.96216e-15
Zeb1	Rps16	-0.0903587	0.0903587	1.67961e-08
Ikzf2	Rps15a	-0.090343	0.090343	5.61806e-08
Nr3c2	Nnat	-0.0903262	0.0903262	9.934e-05
Stat3	Glis1	0.0903082	0.0903082	3.69688e-14
Pbx3	Ccnd2	-0.0902884	0.0902884	8.95197e-08
Fos	Tmem132c	-0.0902454	0.0902454	4.60205e-12
Tbx22	Col11a1	0.0902379	0.0902379	6.79405e-08
Tcf7l2	Spats2l	0.0902362	0.0902362	2.11751e-18
Plagl1	Sim2	0.0902356	0.0902356	9.28742e-06
Tcf4	Meis1	0.0902232	0.0902232	3.08054e-12
Bcl11b	Lhfp	-0.0901937	0.0901937	2.87159e-15
Gata2	Rps7	-0.0901829	0.0901829	3.03501e-05
Pbx3	Mpped2	0.0901803	0.0901803	8.23955e-15
Pax9	Sfrp2	0.0901568	0.0901568	9.18284e-10
Npas3	Ptma	-0.0901511	0.0901511	5.27502e-13
Prdm16	Fhod3	-0.0900751	0.0900751	8.89728e-10
Nr3c1	Vav3	0.0900329	0.0900329	1.75568e-12
Tcf4	Arl6ip1	0.0900203	0.0900203	5.57088e-07
Rad21	Rpsa	0.0899989	0.0899989	7.30689e-07
Hes1	Rps27a	0.0899357	0.0899357	2.09222e-07
Zeb1	Kif26b	0.0899039	0.0899039	6.31917e-10
Hes1	Sox11	0.0898982	0.0898982	1.13707e-15
Pbx3	Tshz2	-0.0898523	0.0898523	2.93428e-13
Ebf3	Thsd4	0.0897766	0.0897766	2.27746e-09
E2f7	Depdc1b	0.0897088	0.0897088	2.39319e-15
Egr1	Vcan	-0.0896905	0.0896905	1.03957e-05
Rad21	Zwilch	0.0896362	0.0896362	3.69972e-11
Hivep2	Nav3	0.0896199	0.0896199	2.25547e-05
Klf12	Ntng1	0.0896178	0.0896178	1.78788e-11
Ebf3	Grm7	0.0896054	0.0896054	6.84864e-08
Fos	Tbx22	-0.0895929	0.0895929	2.37731e-06
Ebf1	Nxph1	0.0895873	0.0895873	2.26465e-11
Glis3	Ube2s	-0.0895729	0.0895729	5.55521e-16
Id2	Creb5	-0.0895147	0.0895147	1.07442e-11
Plagl1	Bnc2	0.08949	0.08949	9.49315e-11
Zeb1	Cyp7b1	0.0894795	0.0894795	5.95633e-12
Plagl1	Slc2a13	0.0894743	0.0894743	4.11508e-11
Pbx3	Spc25	0.089463	0.089463	1.05149e-09
Fos	Adcy2	0.0894592	0.0894592	2.7172e-13
Nr3c1	Glis1	0.0894524	0.0894524	8.49661e-15
Thrb	Satb2	0.0894494	0.0894494	1.85607e-08
Rad21	Nrg3	-0.0893999	0.0893999	1.357e-05
Rad21	Rora	-0.0893555	0.0893555	1.86581e-10
Klf9	Grid2	-0.0893546	0.0893546	3.46049e-12
Fli1	Rora	-0.0893469	0.0893469	3.42371e-09
Prrx1	Rora	0.0893434	0.0893434	3.35772e-11
Klf12	Cped1	0.0893429	0.0893429	2.20461e-09
Crem	Rps7	-0.0893249	0.0893249	9.53306e-05
Twist2	Cdk6	0.0892675	0.0892675	1.73802e-11
Ebf1	Plcl1	0.089257	0.089257	3.21826e-11
Tcf4	Itga4	0.0892263	0.0892263	1.98028e-17
Klf12	Tcf4	0.089215	0.089215	3.13744e-08
Nr2f1	Nr2f2	0.0891878	0.0891878	1.64637e-14
Egr1	Hmga2	-0.0891745	0.0891745	1.18759e-13
Foxd1	Il1rapl2	-0.089127	0.089127	1.21691e-09
Tcf4	Tpm1	0.0891232	0.0891232	7.11976e-14
Zbtb7c	Fhod3	-0.0891069	0.0891069	4.00637e-14
E2f7	Ccnf	0.0890687	0.0890687	8.54242e-12
Mef2c	Rad21	-0.0890285	0.0890285	1.14794e-08
Id2	Tuba1b	0.0890081	0.0890081	1.38037e-11
Nr3c1	Cacna2d3	0.0889282	0.0889282	1.38396e-12
Rora	Lsamp	0.0889118	0.0889118	2.12861e-05
Bcl11a	Malat1	0.0889068	0.0889068	4.83613e-10
Zbtb7c	Lsamp	-0.0888976	0.0888976	1.76925e-05
Egr1	Lrrc7	0.088889	0.088889	6.61446e-13
E2f7	Cep112	0.0888805	0.0888805	1.08712e-16
E2f2	Mms22l	0.0888664	0.0888664	1.8359e-11
Nfib	Psd3	0.0888553	0.0888553	1.3003e-05
Brca1	Dleu2	0.0888088	0.0888088	3.47857e-09
Rad21	Hs6st3	-0.0887885	0.0887885	6.90728e-05
Tfap2a	Cdh18	-0.0887617	0.0887617	6.84084e-09
Nfib	Pik3r3	-0.0887407	0.0887407	6.97753e-17
Id2	Cadm2	0.0887124	0.0887124	2.68869e-08
E2f7	Inpp4b	0.0886479	0.0886479	1.14121e-09
Klf12	Epha4	0.0886432	0.0886432	2.47702e-13
Id2	Meox2	-0.0886413	0.0886413	2.70851e-08
E2f7	Atad5	0.0886409	0.0886409	1.14102e-09
Six1	Cdo1	0.0886403	0.0886403	1.7716e-13
Tcf7l2	Cenpp	0.0886243	0.0886243	4.13002e-11
Nfia	Cdk1	0.0886046	0.0886046	5.01454e-07
Id4	Ctnna3	0.0885898	0.0885898	2.91475e-13
Npas3	Sgo1	0.0885836	0.0885836	3.15349e-14
Plagl1	Ahnak	0.0885734	0.0885734	2.05226e-08
Jun	Akt3	-0.0885617	0.0885617	2.0671e-06
Hnf4g	Mdga2	0.0885495	0.0885495	3.46233e-14
Tfap2b	Rpl6	0.0885377	0.0885377	4.53364e-12
Crem	Meg3	0.088529	0.088529	1.07862e-07
Tcf7l2	Plod2	0.0885262	0.0885262	5.24836e-10
Id4	Rps14	0.0885139	0.0885139	2.43204e-08
Zeb1	Vegfc	0.0885097	0.0885097	1.0751e-10
Hivep2	Hs6st2	-0.0884169	0.0884169	9.76244e-10
Fos	Hs3st5	-0.0883931	0.0883931	1.12398e-06
Nr3c2	Pde1a	-0.0883638	0.0883638	2.37831e-11
Egr1	Col11a1	0.0883488	0.0883488	8.40357e-09
Ebf1	Rps5	-0.0882645	0.0882645	4.99713e-08
Osr2	Rpl23a	0.0882539	0.0882539	1.36728e-06
Hivep2	Sgcz	0.0882536	0.0882536	0.0002757
Zeb1	Racgap1	0.0882481	0.0882481	1.16083e-06
Pax5	Epha3	0.0882346	0.0882346	3.67201e-09
Egr1	Gulp1	0.0881701	0.0881701	1.21105e-09
Klf4	Ftl1	0.0880944	0.0880944	2.73614e-11
Nr3c1	Lrig1	0.088091	0.088091	1.55759e-17
Npas3	Auts2	0.088086	0.088086	1.34489e-08
Pax9	Cdk1	0.0880769	0.0880769	1.18145e-06
Egr1	Fos	0.0880503	0.0880503	6.78801e-12
Ebf3	Rps5	0.0880256	0.0880256	2.94727e-07
Foxf1	Depdc1a	-0.0879947	0.0879947	3.83004e-09
Nr3c1	Apcdd1	0.087942	0.087942	5.985e-11
Ebf3	Nlgn1	-0.0879348	0.0879348	7.0916e-13
Tfap2b	2210408I21Rik	0.0879082	0.0879082	9.47922e-16
Rad21	Kpna2	0.0878798	0.0878798	1.37357e-10
Npas3	Nr2f1	0.0878609	0.0878609	7.07366e-07
Ebf1	Rps3a1	-0.0878595	0.0878595	5.28264e-09
Rad21	Sdc2	0.0877895	0.0877895	1.30685e-11
E2f7	Pcdh9	0.0877795	0.0877795	8.9626e-08
Nr3c1	Ccnb1	-0.0877419	0.0877419	4.10805e-10
Ebf1	Nucks1	-0.0877236	0.0877236	2.70134e-08
Zeb1	Ptprg	0.0877108	0.0877108	3.09859e-14
Tcf4	Hs6st3	-0.087707	0.087707	4.92524e-05
Ikzf2	Meox2	0.087669	0.087669	1.13972e-06
Mef2c	Sgo2a	-0.087641	0.087641	4.46717e-10
Egr4	Ncam2	-0.0876265	0.0876265	1.54562e-11
Nr3c1	Igfbp3	0.0876111	0.0876111	1.28577e-14
Foxq1	Rplp1	0.0876008	0.0876008	2.86767e-11
Rad21	Rps17	0.0875788	0.0875788	3.29026e-06
Mef2c	Dlk1	0.0875115	0.0875115	5.05821e-14
Foxd2	Lama2	0.0874436	0.0874436	9.72858e-15
Prdm1	Col8a1	0.0874344	0.0874344	3.94155e-08
Hivep2	Cacna1c	0.0873939	0.0873939	1.03479e-14
Klf8	Rad21	0.0873584	0.0873584	1.06762e-12
Egr1	Six1	-0.087356	0.087356	6.83865e-08
Npas3	Angptl1	0.0873425	0.0873425	4.65016e-11
Nr3c1	Sgcd	0.0873395	0.0873395	7.33518e-06
Zbtb7c	Kif18a	-0.0873139	0.0873139	4.62091e-12
Foxd2	Spc25	0.0872366	0.0872366	1.56234e-09
Dlx1	G2e3	0.087223	0.087223	1.2785e-10
Stat3	Rps11	-0.0871813	0.0871813	4.62325e-05
Pbx3	Ect2	0.0871566	0.0871566	3.86145e-05
E2f7	Ttk	0.0871279	0.0871279	3.22626e-14
Pax9	Kif18a	0.087096	0.087096	1.83023e-08
E2f2	Cdca3	-0.0870851	0.0870851	7.3897e-14
Klf9	Cmss1	0.0870769	0.0870769	1.45935e-10
Pbx3	Tmem26	0.0870465	0.0870465	2.71311e-13
Pbx3	Lrrc7	0.0869955	0.0869955	5.10108e-11
Rad21	Fbxo5	0.0869856	0.0869856	1.50496e-09
Fli1	Cdh18	-0.086967	0.086967	3.1036e-14
Prdm1	Tcf7l2	-0.0869519	0.0869519	8.50019e-14
Ebf3	Pam	-0.0869361	0.0869361	1.8082e-07
Tcf7l2	Inpp4b	-0.0869327	0.0869327	3.60835e-09
Creb5	Grm7	-0.0869216	0.0869216	1.09368e-08
Pbx3	Cacna2d1	0.0868977	0.0868977	4.47016e-11
Tfap2c	Tpt1	0.0868973	0.0868973	9.3309e-09
Nr3c1	Robo1	0.086845	0.086845	3.56489e-09
Foxd2	Incenp	0.0868448	0.0868448	5.09742e-08
Prdm1	Kirrel3	0.0868339	0.0868339	1.51695e-10
Id4	Rpl27a	0.0868336	0.0868336	2.54611e-09
Pbx3	Vegfc	0.0868328	0.0868328	2.82658e-07
E2f2	Gpc6	0.0868304	0.0868304	1.73209e-12
Lhx8	Dlg2	-0.0868045	0.0868045	6.68475e-13
Tcf4	Lsp1	0.0867954	0.0867954	2.84483e-13
Foxq1	H3f3a	0.0867848	0.0867848	3.92487e-07
Pbx3	Fbxl7	0.0867728	0.0867728	3.97163e-11
Bcl11a	Ptch1	0.0867451	0.0867451	2.70047e-18
Rad21	Ccdc18	0.0866752	0.0866752	3.16827e-15
Stat3	Igf1	0.0866709	0.0866709	1.18975e-05
Rad21	Negr1	-0.0866695	0.0866695	8.19546e-06
Tfap2b	Rpl12	0.0866424	0.0866424	2.25405e-09
Tcf4	Runx1	0.0866317	0.0866317	1.31225e-15
Nr3c1	Rps20	0.0866301	0.0866301	3.94946e-10
Pbx3	Ccnd1	-0.086568	0.086568	3.29978e-11
Jun	Hhip	-0.0865605	0.0865605	2.90923e-10
Creb5	Unc5c	-0.086513	0.086513	2.69233e-07
Klf12	Pif1	0.0864999	0.0864999	1.73079e-11
Bcl11a	Slc1a3	0.0864871	0.0864871	7.52977e-12
Pax9	Eya4	-0.086463	0.086463	4.48706e-11
Ebf1	Mast4	-0.0864385	0.0864385	1.82427e-13
Ahr	Nrg3	-0.0864354	0.0864354	4.17312e-05
Klf9	Lrrc7	0.0864099	0.0864099	3.11167e-11
Rad21	Nlgn1	-0.0863939	0.0863939	2.90168e-08
Zeb1	H3f3a	-0.0863865	0.0863865	1.03131e-06
Brca1	Hells	0.0863819	0.0863819	3.19233e-06
Gata2	Meis1	0.0863729	0.0863729	4.04204e-11
Tcf7l2	H3f3a	0.0863644	0.0863644	4.75616e-07
Zbtb7c	Kif4	-0.0863234	0.0863234	3.59035e-11
Pax9	Brinp1	-0.0863191	0.0863191	2.8404e-07
Fosb	Rps19	-0.0863055	0.0863055	1.92648e-09
Glis3	Hhip	0.086255	0.086255	4.59015e-13
Plagl1	Lrrc7	-0.0862344	0.0862344	2.55846e-11
Pax9	Cyp7b1	0.0862106	0.0862106	4.62812e-10
Pbx3	Fn1	0.0861838	0.0861838	7.47125e-11
Foxd2	Ccnb2	0.0861748	0.0861748	4.2302e-11
Nr3c1	Nxph1	0.0861102	0.0861102	3.97286e-11
Osr2	Csrp2	0.0861055	0.0861055	2.31447e-14
E2f2	Slf1	0.0860977	0.0860977	1.623e-09
Fos	Tmsb4x	-0.0860951	0.0860951	0.000502969
Creb5	Col6a3	0.0860662	0.0860662	1.76853e-06
Runx1	Efna5	0.0860385	0.0860385	8.10311e-10
Fosb	Rpl27a	-0.0860335	0.0860335	6.34907e-10
Bcl11a	Samd5	0.085997	0.085997	5.08879e-11
Nfib	Pcsk5	0.0859715	0.0859715	5.21972e-11
Sim2	Hist1h4d	0.0859559	0.0859559	6.68317e-06
Jun	Cyp7b1	-0.0859513	0.0859513	7.4151e-08
Nr3c1	Racgap1	-0.0859511	0.0859511	1.26038e-10
Glis3	Tmtc2	0.0859209	0.0859209	8.40084e-11
E2f7	Stil	0.0859111	0.0859111	3.67385e-14
Gata3	Meg3	-0.0859028	0.0859028	9.0578e-08
Brca1	Cdc25c	0.0858762	0.0858762	2.22392e-09
Tcf7l2	Cadm2	-0.0858341	0.0858341	3.66656e-10
E2f7	Malat1	0.0857258	0.0857258	1.6206e-08
Brca1	Tbx22	0.085719	0.085719	8.08682e-08
Twist1	Sema6a	0.0856796	0.0856796	3.63106e-11
Bach2	Mllt3	0.0856507	0.0856507	5.45485e-11
Hey1	Tnc	-0.0855934	0.0855934	1.8143e-09
Hes1	Mdga2	-0.085583	0.085583	2.51309e-09
Etv5	Cdh18	-0.0855444	0.0855444	7.63373e-09
Creb5	Sema3d	-0.0855092	0.0855092	2.47093e-16
Foxl2	Cmss1	-0.0854851	0.0854851	2.84843e-08
Tfap2c	Tnc	0.0854806	0.0854806	3.08304e-10
Tfap2b	Dpyd	0.085467	0.085467	1.05147e-12
Egr1	Prc1	0.085452	0.085452	7.78897e-08
Foxd2	Mir99ahg	-0.0854483	0.0854483	4.32178e-09
Pax3	Sema3e	0.0854382	0.0854382	1.81338e-13
Foxd2	Eya1	0.0854347	0.0854347	1.2823e-09
Prdm1	Rpl15	0.0854239	0.0854239	1.43342e-09
Klf12	Negr1	-0.0853967	0.0853967	1.24586e-06
Npas2	Top2a	-0.0853753	0.0853753	7.52517e-07
Nfia	Magi2	0.0853531	0.0853531	1.1562e-10
Plagl1	Fhod3	-0.0853511	0.0853511	1.68238e-14
E2f7	Dtl	0.0853336	0.0853336	2.67546e-06
Tfap2a	Slc1a3	-0.0853328	0.0853328	6.26804e-15
Pparg	Kirrel3	-0.0853219	0.0853219	5.68199e-09
Npas3	Ube2e2	0.0853188	0.0853188	3.76999e-12
Pbx3	Smyd3	0.0853087	0.0853087	1.40115e-13
Nfia	Tmtc2	0.0853014	0.0853014	7.84478e-07
Pax3	Dkk2	0.085281	0.085281	2.19078e-12
Runx3	Apcdd1	0.0852759	0.0852759	2.56296e-15
Ebf1	Epha5	0.085266	0.085266	1.86766e-07
Zeb1	Pdzrn3	0.085227	0.085227	2.77237e-12
Nr3c1	Sobp	0.0852171	0.0852171	3.17807e-14
Mef2c	Adamts12	0.0852035	0.0852035	8.93518e-14
Klf12	Creb5	0.0851973	0.0851973	5.30039e-13
Etv5	Adamts12	-0.0851709	0.0851709	1.07403e-15
Tfap2a	Top2a	-0.0851667	0.0851667	0.000165676
Zbtb7c	Erc2	0.0851181	0.0851181	1.21359e-14
Gata2	Rps18	-0.0850754	0.0850754	2.13566e-06
Runx1	Cped1	0.0850634	0.0850634	1.81993e-11
Fos	Aspm	-0.0850286	0.0850286	1.69115e-09
Meis1	Pbx3	0.0850171	0.0850171	2.48754e-11
Id4	Tgfb2	0.0849814	0.0849814	6.02948e-10
Zbtb7c	Nrg3	-0.0849809	0.0849809	0.000492067
Fli1	Nrk	-0.0849673	0.0849673	4.40542e-14
Rad21	Nr2f1	0.0848846	0.0848846	3.4068e-08
Rad21	Epb41l2	0.0848425	0.0848425	5.48739e-14
Rora	Hdac9	0.0848064	0.0848064	5.03693e-12
Rad21	Hist1h2bc	0.0847661	0.0847661	2.31387e-12
Glis3	Grm7	0.0847532	0.0847532	1.05761e-12
Pou3f3	Cdkn1c	0.0847292	0.0847292	3.33518e-10
Zeb1	Sema5a	0.0847097	0.0847097	2.4698e-10
Mef2c	Aspm	-0.0846995	0.0846995	8.63715e-11
Zbtb7c	Rad21	-0.0846896	0.0846896	4.52259e-12
E2f7	Ncapg	0.0846719	0.0846719	1.10079e-10
Npas3	Fat4	0.0846608	0.0846608	4.16058e-17
Nr3c1	Nlgn1	0.0846319	0.0846319	1.66563e-09
Id1	Mir99ahg	0.0846187	0.0846187	4.09492e-14
Prdm1	Rps24	0.0846143	0.0846143	3.17164e-10
Runx2	Lox	-0.0845807	0.0845807	7.72158e-11
Foxq1	H3f3b	0.084541	0.084541	3.76431e-07
Tfap2b	Cadm2	0.084469	0.084469	1.95253e-13
Lhx8	Arhgap28	0.0844193	0.0844193	4.7685e-13
Plagl1	H3f3b	0.0843722	0.0843722	2.05239e-08
Klf12	Rps19	-0.08437	0.08437	1.38886e-09
Id4	Ccnd2	0.0843688	0.0843688	1.51004e-07
Pbx1	Pbx3	0.0842995	0.0842995	2.46342e-10
Nr3c1	Vcan	0.0842914	0.0842914	1.43481e-09
Tfap2c	Rad21	0.0842677	0.0842677	3.09958e-11
Rad21	Peg3	-0.0842598	0.0842598	1.60344e-14
Gata2	Kif2c	0.0842461	0.0842461	1.01051e-12
Hey1	Tpt1	-0.0842397	0.0842397	4.8573e-11
E2f7	Ube2s	0.0842269	0.0842269	1.06222e-06
Tcf7l2	Dcc	-0.0842059	0.0842059	3.86021e-06
Pax9	Rps5	0.0842	0.0842	2.12041e-11
Hivep3	Rps11	0.0841899	0.0841899	9.97853e-14
Klf12	Limch1	0.0841883	0.0841883	4.33523e-10
Nfib	Cadm1	0.0841756	0.0841756	7.1547e-16
Etv5	Ptprg	0.084136	0.084136	2.11379e-13
Mef2c	Has2	0.0841343	0.0841343	5.37961e-09
Glis1	Ptprk	0.0841079	0.0841079	4.94738e-10
Id4	Cenpp	-0.0840332	0.0840332	6.063e-11
Tcf7l2	Ncam1	0.0840243	0.0840243	1.22107e-16
Egr1	Eya4	-0.0840165	0.0840165	7.03919e-07
Mef2c	Tpt1	0.0840015	0.0840015	3.1588e-06
Id1	Mpped2	0.0839868	0.0839868	1.82386e-09
Zeb1	Kif23	0.0838727	0.0838727	1.02246e-12
Elf1	Sfrp2	0.0838679	0.0838679	1.00405e-09
E2f7	Lockd	0.0838482	0.0838482	1.00929e-07
Runx2	Csmd3	0.0838221	0.0838221	8.29937e-13
E2f7	Efcab11	0.0838161	0.0838161	1.41537e-15
Egr1	Vav3	0.083785	0.083785	1.1403e-09
Tcf7l2	Eln	0.0837477	0.0837477	1.52506e-14
Pbx3	Prdm6	0.0837469	0.0837469	8.36654e-13
Creb5	Hhip	0.0837238	0.0837238	3.88023e-11
Gata3	Col14a1	0.0837137	0.0837137	1.47926e-10
[truncated: 1 more rows]
