# Supplementary material for: Single-cell multiomics decodes regulatory programs for mouse secondary palate development
Source: Nat Commun. 2024 Jan 27;15:821. doi: 10.1038/s41467-024-45199-x (PMC10821874; doi:10.1038/s41467-024-45199-x)
Supplement: Supplementary file 6 — Source Data [file 41467_2024_45199_MOESM6_ESM.xlsx]

## Sheet: Figure 3e
Figure 3e, Quantitative RT-PCR raw data
Well	Fluor	Target	Content	Sample	Cq	SQ	Experiment
A01	SYBR	Satb2	Unkn	Anterior	32.2949		1
A02	SYBR	Satb2	Unkn	Anterior	32.2075		1
A03	SYBR	Satb2	Unkn	Anterior	32.0513		1
A04	SYBR	Satb2	Unkn	Anterior	32.7016		1
A05	SYBR	Satb2	Unkn	Anterior	32.3296		1
A06	SYBR	Satb2	Unkn	Anterior	32.8185		1
A07	SYBR	Satb2	Unkn	Posterior	34.586		1
A08	SYBR	Satb2	Unkn	Posterior	34.4812		1
A09	SYBR	Satb2	Unkn	Posterior	34.6913		1
A10	SYBR	Satb2	Unkn	Posterior	34.7628		1
A11	SYBR	Satb2	Unkn	Posterior	34.6342		1
A12	SYBR	Satb2	Unkn	Posterior	34.2971		1
B01	SYBR	Satb2	Unkn	Anterior	32.2726		1
B02	SYBR	Satb2	Unkn	Anterior	32.09		1
B03	SYBR	Satb2	Unkn	Anterior	32.3929		1
B04	SYBR	Satb2	Unkn	Anterior	32.4438		1
B05	SYBR	Satb2	Unkn	Anterior	32.87		1
B06	SYBR	Satb2	Unkn	Anterior	32.5839		1
B07	SYBR	Satb2	Unkn	Posterior	34.6367		1
B08	SYBR	Satb2	Unkn	Posterior	34.7829		1
B09	SYBR	Satb2	Unkn	Posterior	34.0377		1
B10	SYBR	Satb2	Unkn	Posterior	34.84		1
B11	SYBR	Satb2	Unkn	Posterior	34.4166		1
B12	SYBR	Satb2	Unkn	Posterior	34.3855		1
C01	SYBR	Satb2	Unkn	Anterior	32.3435		1
C02	SYBR	Satb2	Unkn	Anterior	32.3939		1
C03	SYBR	Satb2	Unkn	Anterior	32.2981		1
C04	SYBR	Satb2	Unkn	Anterior	32.2216		1
C05	SYBR	Satb2	Unkn	Anterior	32.0698		1
C06	SYBR	Satb2	Unkn	Anterior	32.676		1
C07	SYBR	Satb2	Unkn	Posterior	34.3545		1
C08	SYBR	Satb2	Unkn	Posterior	34.4485		1
C09	SYBR	Satb2	Unkn	Posterior	34.6105		1
C10	SYBR	Satb2	Unkn	Posterior	34.8329		1
C11	SYBR	Satb2	Unkn	Posterior	34.4463		1
C12	SYBR	Satb2	Unkn	Posterior	34.3549		1
D01	SYBR	Inhba	Unkn	Anterior	27.5731		1
D02	SYBR	Inhba	Unkn	Anterior	27.0436		1
D03	SYBR	Inhba	Unkn	Anterior	27.6762		1
D04	SYBR	Inhba	Unkn	Anterior	27.173		1
D05	SYBR	Inhba	Unkn	Anterior	27.7267		1
D06	SYBR	Inhba	Unkn	Anterior	26.9107		1
D07	SYBR	Inhba	Unkn	Posterior	30.4953		1
D08	SYBR	Inhba	Unkn	Posterior	30.6304		1
D09	SYBR	Inhba	Unkn	Posterior	30.6126		1
D10	SYBR	Inhba	Unkn	Posterior	30.7138		1
D11	SYBR	Inhba	Unkn	Posterior	30.2436		1
D12	SYBR	Inhba	Unkn	Posterior	30.2797		1
E01	SYBR	Inhba	Unkn	Anterior	27.4893		1
E02	SYBR	Inhba	Unkn	Anterior	27.0375		1
E03	SYBR	Inhba	Unkn	Anterior	27.8294		1
E04	SYBR	Inhba	Unkn	Anterior	27.0971		1
E05	SYBR	Inhba	Unkn	Anterior	27.5169		1
E06	SYBR	Inhba	Unkn	Anterior	27.1782		1
E07	SYBR	Inhba	Unkn	Posterior	30.2348		1
E08	SYBR	Inhba	Unkn	Posterior	30.6776		1
E09	SYBR	Inhba	Unkn	Posterior	30.9666		1
E10	SYBR	Inhba	Unkn	Posterior	30.4289		1
E11	SYBR	Inhba	Unkn	Posterior	30.8691		1
E12	SYBR	Inhba	Unkn	Posterior	30.0042		1
F01	SYBR	Inhba	Unkn	Anterior	27.5313		1
F02	SYBR	Inhba	Unkn	Anterior	27.0398		1
F03	SYBR	Inhba	Unkn	Anterior	27.9365		1
F04	SYBR	Inhba	Unkn	Anterior	27.8334		1
F05	SYBR	Inhba	Unkn	Anterior	27.6599		1
F06	SYBR	Inhba	Unkn	Anterior	27.2135		1
F07	SYBR	Inhba	Unkn	Posterior	30.1		1
F08	SYBR	Inhba	Unkn	Posterior	30.4085		1
F09	SYBR	Inhba	Unkn	Posterior	30.3097		1
F10	SYBR	Inhba	Unkn	Posterior	30.1459		1
F11	SYBR	Inhba	Unkn	Posterior	30.8847		1
F12	SYBR	Inhba	Unkn	Posterior	30.1031		1
G01	SYBR	GAPDH	Unkn	Anterior	25.2676		1
G02	SYBR	GAPDH	Unkn	Anterior	25.6227		1
G03	SYBR	GAPDH	Unkn	Anterior	25.1775		1
G04	SYBR	GAPDH	Unkn	Anterior	25.3211		1
G05	SYBR	GAPDH	Unkn	Anterior	25.21		1
G06	SYBR	GAPDH	Unkn	Anterior	25.6203		1
G07	SYBR	GAPDH	Unkn	Posterior	25.79		1
G08	SYBR	GAPDH	Unkn	Posterior	25.1929		1
G09	SYBR	GAPDH	Unkn	Posterior	25.1823		1
G10	SYBR	GAPDH	Unkn	Posterior	24.9438		1
G11	SYBR	GAPDH	Unkn	Posterior	25.4407		1
G12	SYBR	GAPDH	Unkn	Posterior	25.091		1
A01	SYBR	Nrt	Unkn	Anterior	29.082		2
A02	SYBR	Nrt	Unkn	Anterior	29.0628		2
A03	SYBR	Nrt	Unkn	Anterior	29.5829		2
A04	SYBR	Nrt	Unkn	Anterior	29.4999		2
A05	SYBR	Nrt	Unkn	Anterior	29.1215		2
A06	SYBR	Nrt	Unkn	Anterior	29.3835		2
A07	SYBR	Nrt	Unkn	Posterior	29.9514		2
A08	SYBR	Nrt	Unkn	Posterior	29.921		2
A09	SYBR	Nrt	Unkn	Posterior	30.272		2
A10	SYBR	Nrt	Unkn	Posterior	30.1524		2
A11	SYBR	Nrt	Unkn	Posterior	29.9891		2
A12	SYBR	Nrt	Unkn	Posterior	29.9133		2
B01	SYBR	Nrt	Unkn	Anterior	29.0326		2
B02	SYBR	Nrt	Unkn	Anterior	29.3113		2
B03	SYBR	Nrt	Unkn	Anterior	29.3442		2
B04	SYBR	Nrt	Unkn	Anterior	29.4041		2
B05	SYBR	Nrt	Unkn	Anterior	29.2685		2
B06	SYBR	Nrt	Unkn	Anterior	29.4371		2
B07	SYBR	Nrt	Unkn	Posterior	30.0048		2
B08	SYBR	Nrt	Unkn	Posterior	30.2718		2
B09	SYBR	Nrt	Unkn	Posterior	30.2201		2
B10	SYBR	Nrt	Unkn	Posterior	30.2019		2
B11	SYBR	Nrt	Unkn	Posterior	29.9414		2
B12	SYBR	Nrt	Unkn	Posterior	29.9298		2
C01	SYBR	Nrt	Unkn	Anterior	29.2707		2
C02	SYBR	Nrt	Unkn	Anterior	29.0393		2
C03	SYBR	Nrt	Unkn	Anterior	29.5469		2
C04	SYBR	Nrt	Unkn	Anterior	29.3468		2
C05	SYBR	Nrt	Unkn	Anterior	29.0989		2
C06	SYBR	Nrt	Unkn	Anterior	29.4202		2
C07	SYBR	Nrt	Unkn	Posterior	30.2413		2
C08	SYBR	Nrt	Unkn	Posterior	30.3333		2
C09	SYBR	Nrt	Unkn	Posterior	30.3808		2
C10	SYBR	Nrt	Unkn	Posterior	30.2078		2
C11	SYBR	Nrt	Unkn	Posterior	30.1782		2
C12	SYBR	Nrt	Unkn	Posterior	29.8889		2
D01	SYBR	Meox2	Unkn	Anterior	31.4493		2
D02	SYBR	Meox2	Unkn	Anterior	30.9073		2
D03	SYBR	Meox2	Unkn	Anterior	31.1826		2
D04	SYBR	Meox2	Unkn	Anterior	31.2164		2
D05	SYBR	Meox2	Unkn	Anterior	31.3096		2
D06	SYBR	Meox2	Unkn	Anterior	31.1667		2
D07	SYBR	Meox2	Unkn	Posterior	27.9441		2
D08	SYBR	Meox2	Unkn	Posterior	28.4263		2
D09	SYBR	Meox2	Unkn	Posterior	28.2828		2
D10	SYBR	Meox2	Unkn	Posterior	28.0757		2
D11	SYBR	Meox2	Unkn	Posterior	28.547		2
D12	SYBR	Meox2	Unkn	Posterior	28.3351		2
E01	SYBR	Meox2	Unkn	Anterior	31.0233		2
E02	SYBR	Meox2	Unkn	Anterior	30.8301		2
E03	SYBR	Meox2	Unkn	Anterior	31.2263		2
E04	SYBR	Meox2	Unkn	Anterior	31.2092		2
E05	SYBR	Meox2	Unkn	Anterior	31.2794		2
E06	SYBR	Meox2	Unkn	Anterior	31.2919		2
E07	SYBR	Meox2	Unkn	Posterior	27.8381		2
E08	SYBR	Meox2	Unkn	Posterior	28.4024		2
E09	SYBR	Meox2	Unkn	Posterior	28.1414		2
E10	SYBR	Meox2	Unkn	Posterior	28.293		2
E11	SYBR	Meox2	Unkn	Posterior	28.375		2
E12	SYBR	Meox2	Unkn	Posterior	28.2278		2
F01	SYBR	Meox2	Unkn	Anterior	31.3654		2
F02	SYBR	Meox2	Unkn	Anterior	30.919		2
F03	SYBR	Meox2	Unkn	Anterior	31.0567		2
F04	SYBR	Meox2	Unkn	Anterior	31.4437		2
F05	SYBR	Meox2	Unkn	Anterior	31.1036		2
F06	SYBR	Meox2	Unkn	Anterior	31.1524		2
F07	SYBR	Meox2	Unkn	Posterior	27.8678		2
F08	SYBR	Meox2	Unkn	Posterior	28.575		2
F09	SYBR	Meox2	Unkn	Posterior	28.2884		2
F10	SYBR	Meox2	Unkn	Posterior	27.9885		2
F11	SYBR	Meox2	Unkn	Posterior	28.4325		2
F12	SYBR	Meox2	Unkn	Posterior	28.3758		2
G01	SYBR	GAPDH	Unkn	Anterior	25.4735		2
G02	SYBR	GAPDH	Unkn	Anterior	25.5253		2
G03	SYBR	GAPDH	Unkn	Anterior	25.3537		2
G04	SYBR	GAPDH	Unkn	Anterior	25.4935		2
G05	SYBR	GAPDH	Unkn	Anterior	25.439		2
G06	SYBR	GAPDH	Unkn	Anterior	25.0432		2
G07	SYBR	GAPDH	Unkn	Posterior	25.8252		2
G08	SYBR	GAPDH	Unkn	Posterior	25.2247		2
G09	SYBR	GAPDH	Unkn	Posterior	25.4099		2
G10	SYBR	GAPDH	Unkn	Posterior	25.2779		2
G11	SYBR	GAPDH	Unkn	Posterior	24.9899		2
G12	SYBR	GAPDH	Unkn	Posterior	25.6134		2
A01	SYBR	Cyp26b1	Unkn	Anterior	35.5432		3
A02	SYBR	Cyp26b1	Unkn	Anterior	35.0806		3
A03	SYBR	Cyp26b1	Unkn	Anterior	35.4486		3
A04	SYBR	Cyp26b1	Unkn	Anterior	35.052		3
A05	SYBR	Cyp26b1	Unkn	Anterior	35.1493		3
A06	SYBR	Cyp26b1	Unkn	Anterior	35.2681		3
A07	SYBR	Cyp26b1	Unkn	Posterior	37.6073		3
A08	SYBR	Cyp26b1	Unkn	Posterior	37.5282		3
A09	SYBR	Cyp26b1	Unkn	Posterior	37.9395		3
A10	SYBR	Cyp26b1	Unkn	Posterior	37.958		3
A11	SYBR	Cyp26b1	Unkn	Posterior	37.1955		3
A12	SYBR	Cyp26b1	Unkn	Posterior	37.3631		3
B01	SYBR	Cyp26b1	Unkn	Anterior	35.2464		3
B02	SYBR	Cyp26b1	Unkn	Anterior	35.1801		3
B03	SYBR	Cyp26b1	Unkn	Anterior	35.3721		3
B04	SYBR	Cyp26b1	Unkn	Anterior	35.035		3
B05	SYBR	Cyp26b1	Unkn	Anterior	35.111		3
B06	SYBR	Cyp26b1	Unkn	Anterior	35.3309		3
B07	SYBR	Cyp26b1	Unkn	Posterior	37.7318		3
B08	SYBR	Cyp26b1	Unkn	Posterior	37.4588		3
B09	SYBR	Cyp26b1	Unkn	Posterior	37.9363		3
B10	SYBR	Cyp26b1	Unkn	Posterior	37.0705		3
B11	SYBR	Cyp26b1	Unkn	Posterior	37.3158		3
B12	SYBR	Cyp26b1	Unkn	Posterior	37.273		3
C01	SYBR	Cyp26b1	Unkn	Anterior	35.3642		3
C02	SYBR	Cyp26b1	Unkn	Anterior	35.0046		3
C03	SYBR	Cyp26b1	Unkn	Anterior	35.3303		3
C04	SYBR	Cyp26b1	Unkn	Anterior	35.1324		3
C05	SYBR	Cyp26b1	Unkn	Anterior	35.017		3
C06	SYBR	Cyp26b1	Unkn	Anterior	35.2939		3
C07	SYBR	Cyp26b1	Unkn	Posterior	37.7253		3
C08	SYBR	Cyp26b1	Unkn	Posterior	37.5499		3
C09	SYBR	Cyp26b1	Unkn	Posterior	37.5838		3
C10	SYBR	Cyp26b1	Unkn	Posterior	37.0237		3
C11	SYBR	Cyp26b1	Unkn	Posterior	37.2449		3
C12	SYBR	Cyp26b1	Unkn	Posterior	37.2998		3
D01	SYBR	GAPDH	Unkn	Anterior	25.2815		3
D02	SYBR	GAPDH	Unkn	Anterior	25.3502		3
D03	SYBR	GAPDH	Unkn	Anterior	25.1501		3
D04	SYBR	GAPDH	Unkn	Anterior	25.3625		3
D05	SYBR	GAPDH	Unkn	Anterior	25.3238		3
D06	SYBR	GAPDH	Unkn	Anterior	25.1074		3
D07	SYBR	GAPDH	Unkn	Posterior	25.4162		3
D08	SYBR	GAPDH	Unkn	Posterior	25.1071		3
D09	SYBR	GAPDH	Unkn	Posterior	25.2624		3
D10	SYBR	GAPDH	Unkn	Posterior	25.2549		3
D11	SYBR	GAPDH	Unkn	Posterior	25.5296		3
D12	SYBR	GAPDH	Unkn	Posterior	25.2029		3
E01	SYBR	GAPDH	Unkn	Anterior	25.4387		3
E02	SYBR	GAPDH	Unkn	Anterior	25.3416		3
E03	SYBR	GAPDH	Unkn	Anterior	25.1303		3
E04	SYBR	GAPDH	Unkn	Anterior	25.6196		3
E05	SYBR	GAPDH	Unkn	Anterior	25.1595		3
E06	SYBR	GAPDH	Unkn	Anterior	25.1331		3
E07	SYBR	GAPDH	Unkn	Posterior	25.3159		3
E08	SYBR	GAPDH	Unkn	Posterior	25.2081		3
E09	SYBR	GAPDH	Unkn	Posterior	25.301		3
E10	SYBR	GAPDH	Unkn	Posterior	25.6289		3
E11	SYBR	GAPDH	Unkn	Posterior	25.5902		3
E12	SYBR	GAPDH	Unkn	Posterior	25.3268		3
F01	SYBR	GAPDH	Unkn	Anterior	25.093		3
F02	SYBR	GAPDH	Unkn	Anterior	25.2998		3
F03	SYBR	GAPDH	Unkn	Anterior	25.1316		3
F04	SYBR	GAPDH	Unkn	Anterior	25.5221		3
F05	SYBR	GAPDH	Unkn	Anterior	25.2491		3
F06	SYBR	GAPDH	Unkn	Anterior	25.3336		3
F07	SYBR	GAPDH	Unkn	Posterior	25.5623		3
F08	SYBR	GAPDH	Unkn	Posterior	25.3791		3
F09	SYBR	GAPDH	Unkn	Posterior	25.5434		3
F10	SYBR	GAPDH	Unkn	Posterior	25.5029		3
F11	SYBR	GAPDH	Unkn	Posterior	25.5851		3
F12	SYBR	GAPDH	Unkn	Posterior	25.6028		3
A01	SYBR	Shox2	Unkn	Anterior	28.39		4
A02	SYBR	Shox2	Unkn	Anterior	28.5857		4
A03	SYBR	Shox2	Unkn	Anterior	28.5918		4
A04	SYBR	Shox2	Unkn	Anterior	28.7048		4
A05	SYBR	Shox2	Unkn	Anterior	28.9265		4
A06	SYBR	Shox2	Unkn	Anterior	28.3309		4
A07	SYBR	Shox2	Unkn	Posterior	33.2233		4
A08	SYBR	Shox2	Unkn	Posterior	33.2069		4
A09	SYBR	Shox2	Unkn	Posterior	33.229		4
A10	SYBR	Shox2	Unkn	Posterior	33.2501		4
A11	SYBR	Shox2	Unkn	Posterior	33.2945		4
A12	SYBR	Shox2	Unkn	Posterior	33.3918		4
B01	SYBR	Shox2	Unkn	Anterior	28.4531		4
B02	SYBR	Shox2	Unkn	Anterior	28.7474		4
B03	SYBR	Shox2	Unkn	Anterior	28.532		4
B04	SYBR	Shox2	Unkn	Anterior	28.3054		4
B05	SYBR	Shox2	Unkn	Anterior	28.6011		4
B06	SYBR	Shox2	Unkn	Anterior	28.2228		4
B07	SYBR	Shox2	Unkn	Posterior	33.1387		4
B08	SYBR	Shox2	Unkn	Posterior	33.1504		4
B09	SYBR	Shox2	Unkn	Posterior	33.252		4
B10	SYBR	Shox2	Unkn	Posterior	33.2689		4
B11	SYBR	Shox2	Unkn	Posterior	33.4419		4
B12	SYBR	Shox2	Unkn	Posterior	33.3294		4
C01	SYBR	Shox2	Unkn	Anterior	28.4391		4
C02	SYBR	Shox2	Unkn	Anterior	28.7834		4
C03	SYBR	Shox2	Unkn	Anterior	28.0933		4
C04	SYBR	Shox2	Unkn	Anterior	28.236		4
C05	SYBR	Shox2	Unkn	Anterior	28.3043		4
C06	SYBR	Shox2	Unkn	Anterior	28.2343		4
C07	SYBR	Shox2	Unkn	Posterior	33.2121		4
C08	SYBR	Shox2	Unkn	Posterior	33.3259		4
C09	SYBR	Shox2	Unkn	Posterior	33.2772		4
C10	SYBR	Shox2	Unkn	Posterior	33.2841		4
C11	SYBR	Shox2	Unkn	Posterior	33.2508		4
C12	SYBR	Shox2	Unkn	Posterior	33.4467		4
D01	SYBR	Prickle1	Unkn	Anterior	30.7589		4
D02	SYBR	Prickle1	Unkn	Anterior	30.637		4
D03	SYBR	Prickle1	Unkn	Anterior	30.133		4
D04	SYBR	Prickle1	Unkn	Anterior	30.2264		4
D05	SYBR	Prickle1	Unkn	Anterior	30.7522		4
D06	SYBR	Prickle1	Unkn	Anterior	30.6614		4
D07	SYBR	Prickle1	Unkn	Posterior	29.6198		4
D08	SYBR	Prickle1	Unkn	Posterior	29.5279		4
D09	SYBR	Prickle1	Unkn	Posterior	29.2242		4
D10	SYBR	Prickle1	Unkn	Posterior	29.362		4
D11	SYBR	Prickle1	Unkn	Posterior	29.1092		4
D12	SYBR	Prickle1	Unkn	Posterior	29.2176		4
E01	SYBR	Prickle1	Unkn	Anterior	30.741		4
E02	SYBR	Prickle1	Unkn	Anterior	30.9507		4
E03	SYBR	Prickle1	Unkn	Anterior	30.5433		4
E04	SYBR	Prickle1	Unkn	Anterior	30.2083		4
E05	SYBR	Prickle1	Unkn	Anterior	30.6733		4
E06	SYBR	Prickle1	Unkn	Anterior	30.6689		4
E07	SYBR	Prickle1	Unkn	Posterior	29.5367		4
E08	SYBR	Prickle1	Unkn	Posterior	29.7311		4
E09	SYBR	Prickle1	Unkn	Posterior	29.3081		4
E10	SYBR	Prickle1	Unkn	Posterior	29.3825		4
E11	SYBR	Prickle1	Unkn	Posterior	29.0717		4
E12	SYBR	Prickle1	Unkn	Posterior	29.2683		4
F01	SYBR	Prickle1	Unkn	Anterior	30.8784		4
F02	SYBR	Prickle1	Unkn	Anterior	30.551		4
F03	SYBR	Prickle1	Unkn	Anterior	30.2569		4
F04	SYBR	Prickle1	Unkn	Anterior	30.2897		4
F05	SYBR	Prickle1	Unkn	Anterior	30.8147		4
F06	SYBR	Prickle1	Unkn	Anterior	30.6179		4
F07	SYBR	Prickle1	Unkn	Posterior	29.7599		4
F08	SYBR	Prickle1	Unkn	Posterior	29.636		4
F09	SYBR	Prickle1	Unkn	Posterior	29.1185		4
F10	SYBR	Prickle1	Unkn	Posterior	29.4656		4
F11	SYBR	Prickle1	Unkn	Posterior	29.24		4
F12	SYBR	Prickle1	Unkn	Posterior	29.4053		4
A01	SYBR	Trps1	Unkn	Anterior	28.3087		5
A02	SYBR	Trps1	Unkn	Anterior	28.4233		5
A03	SYBR	Trps1	Unkn	Anterior	28.3012		5
A04	SYBR	Trps1	Unkn	Anterior	28.2936		5
A05	SYBR	Trps1	Unkn	Anterior	28.8799		5
A06	SYBR	Trps1	Unkn	Anterior	28.5199		5
A07	SYBR	Trps1	Unkn	Posterior	27.1117		5
A08	SYBR	Trps1	Unkn	Posterior	27.1807		5
A09	SYBR	Trps1	Unkn	Posterior	27.5065		5
A10	SYBR	Trps1	Unkn	Posterior	27.2883		5
A11	SYBR	Trps1	Unkn	Posterior	27.231		5
A12	SYBR	Trps1	Unkn	Posterior	27.0058		5
B01	SYBR	Trps1	Unkn	Anterior	28.4685		5
B02	SYBR	Trps1	Unkn	Anterior	28.5326		5
B03	SYBR	Trps1	Unkn	Anterior	28.2172		5
B04	SYBR	Trps1	Unkn	Anterior	28.1151		5
B05	SYBR	Trps1	Unkn	Anterior	28.8798		5
B06	SYBR	Trps1	Unkn	Anterior	28.6684		5
B07	SYBR	Trps1	Unkn	Posterior	27.0708		5
B08	SYBR	Trps1	Unkn	Posterior	27.143		5
B09	SYBR	Trps1	Unkn	Posterior	27.2228		5
B10	SYBR	Trps1	Unkn	Posterior	27.1148		5
B11	SYBR	Trps1	Unkn	Posterior	27.1618		5
B12	SYBR	Trps1	Unkn	Posterior	27.2898		5
C01	SYBR	Trps1	Unkn	Anterior	28.4702		5
C02	SYBR	Trps1	Unkn	Anterior	28.6205		5
C03	SYBR	Trps1	Unkn	Anterior	28.3464		5
C04	SYBR	Trps1	Unkn	Anterior	28.132		5
C05	SYBR	Trps1	Unkn	Anterior	28.7729		5
C06	SYBR	Trps1	Unkn	Anterior	28.7098		5
C07	SYBR	Trps1	Unkn	Posterior	27.2797		5
C08	SYBR	Trps1	Unkn	Posterior	27.2035		5
C09	SYBR	Trps1	Unkn	Posterior	27.3815		5
C10	SYBR	Trps1	Unkn	Posterior	27.2039		5
C11	SYBR	Trps1	Unkn	Posterior	27.0017		5
C12	SYBR	Trps1	Unkn	Posterior	27.1748		5
D01	SYBR	Tbx22	Unkn	Anterior	33.2849		5
D02	SYBR	Tbx22	Unkn	Anterior	33.4597		5
D03	SYBR	Tbx22	Unkn	Anterior	33.2393		5
D04	SYBR	Tbx22	Unkn	Anterior	33.27		5
D05	SYBR	Tbx22	Unkn	Anterior	33.3096		5
D06	SYBR	Tbx22	Unkn	Anterior	33.3697		5
D07	SYBR	Tbx22	Unkn	Posterior	29.381		5
D08	SYBR	Tbx22	Unkn	Posterior	28.541		5
D09	SYBR	Tbx22	Unkn	Posterior	29.4744		5
D10	SYBR	Tbx22	Unkn	Posterior	29.1745		5
D11	SYBR	Tbx22	Unkn	Posterior	29.3319		5
D12	SYBR	Tbx22	Unkn	Posterior	29.0161		5
E01	SYBR	Tbx22	Unkn	Anterior	33.257		5
E02	SYBR	Tbx22	Unkn	Anterior	33.4913		5
E03	SYBR	Tbx22	Unkn	Anterior	33.13		5
E04	SYBR	Tbx22	Unkn	Anterior	33.158		5
E05	SYBR	Tbx22	Unkn	Anterior	33.2889		5
E06	SYBR	Tbx22	Unkn	Anterior	33.1345		5
E07	SYBR	Tbx22	Unkn	Posterior	29.3641		5
E08	SYBR	Tbx22	Unkn	Posterior	28.5903		5
E09	SYBR	Tbx22	Unkn	Posterior	29.3378		5
E10	SYBR	Tbx22	Unkn	Posterior	29.196		5
E11	SYBR	Tbx22	Unkn	Posterior	29.1188		5
E12	SYBR	Tbx22	Unkn	Posterior	29.1315		5
F01	SYBR	Tbx22	Unkn	Anterior	33.195		5
F02	SYBR	Tbx22	Unkn	Anterior	33.5007		5
F03	SYBR	Tbx22	Unkn	Anterior	33.3792		5
F04	SYBR	Tbx22	Unkn	Anterior	33.064		5
F05	SYBR	Tbx22	Unkn	Anterior	33.2994		5
F06	SYBR	Tbx22	Unkn	Anterior	33.2396		5
F07	SYBR	Tbx22	Unkn	Posterior	29.261		5
F08	SYBR	Tbx22	Unkn	Posterior	28.502		5
F09	SYBR	Tbx22	Unkn	Posterior	29.2492		5
F10	SYBR	Tbx22	Unkn	Posterior	29.262		5
F11	SYBR	Tbx22	Unkn	Posterior	29.2		5
F12	SYBR	Tbx22	Unkn	Posterior	29.1239		5
A01	SYBR	Efnb2	Unkn	Anterior	31.4597		6
A02	SYBR	Efnb2	Unkn	Anterior	31.4913		6
A03	SYBR	Efnb2	Unkn	Anterior	31.5007		6
A04	SYBR	Efnb2	Unkn	Anterior	31.3697		6
A05	SYBR	Efnb2	Unkn	Anterior	31.1345		6
A06	SYBR	Efnb2	Unkn	Anterior	31.2396		6
A07	SYBR	Efnb2	Unkn	Posterior	29.4744		6
A08	SYBR	Efnb2	Unkn	Posterior	29.3378		6
A09	SYBR	Efnb2	Unkn	Posterior	29.2492		6
A10	SYBR	Efnb2	Unkn	Posterior	29.0161		6
A11	SYBR	Efnb2	Unkn	Posterior	29.1315		6
A12	SYBR	Efnb2	Unkn	Posterior	29.1239		6
B01	SYBR	Efnb2	Unkn	Anterior	31.5259		6
B02	SYBR	Efnb2	Unkn	Anterior	31.4621		6
B03	SYBR	Efnb2	Unkn	Anterior	31.337		6
B04	SYBR	Efnb2	Unkn	Anterior	31.6503		6
B05	SYBR	Efnb2	Unkn	Anterior	31.5268		6
B06	SYBR	Efnb2	Unkn	Anterior	31.52		6
B07	SYBR	Efnb2	Unkn	Posterior	29.8295		6
B08	SYBR	Efnb2	Unkn	Posterior	29.5622		6
B09	SYBR	Efnb2	Unkn	Posterior	29.4251		6
B10	SYBR	Efnb2	Unkn	Posterior	29.5585		6
B11	SYBR	Efnb2	Unkn	Posterior	29.4369		6
B12	SYBR	Efnb2	Unkn	Posterior	29.6034		6
C01	SYBR	Efnb2	Unkn	Anterior	31.69		6
C02	SYBR	Efnb2	Unkn	Anterior	31.5803		6
C03	SYBR	Efnb2	Unkn	Anterior	31.3365		6
C04	SYBR	Efnb2	Unkn	Anterior	31.4205		6
C05	SYBR	Efnb2	Unkn	Anterior	31.384		6
C06	SYBR	Efnb2	Unkn	Anterior	31.8729		6
C07	SYBR	Efnb2	Unkn	Posterior	29.7612		6
C08	SYBR	Efnb2	Unkn	Posterior	29.6521		6
C09	SYBR	Efnb2	Unkn	Posterior	29.1751		6
C10	SYBR	Efnb2	Unkn	Posterior	29.5486		6
C11	SYBR	Efnb2	Unkn	Posterior	29.7493		6
C12	SYBR	Efnb2	Unkn	Posterior	29.6658		6
D01	SYBR	Sim2	Unkn	Anterior	28.8799		6
D02	SYBR	Sim2	Unkn	Anterior	28.8798		6
D03	SYBR	Sim2	Unkn	Anterior	28.7729		6
D04	SYBR	Sim2	Unkn	Anterior	28.5199		6
D05	SYBR	Sim2	Unkn	Anterior	28.6684		6
D06	SYBR	Sim2	Unkn	Anterior	28.7098		6
D07	SYBR	Sim2	Unkn	Posterior	27.2883		6
D08	SYBR	Sim2	Unkn	Posterior	27.1148		6
D09	SYBR	Sim2	Unkn	Posterior	27.2039		6
D10	SYBR	Sim2	Unkn	Posterior	27.231		6
D11	SYBR	Sim2	Unkn	Posterior	27.1618		6
D12	SYBR	Sim2	Unkn	Posterior	27.0017		6
E01	SYBR	Sim2	Unkn	Anterior	28.5245		6
E02	SYBR	Sim2	Unkn	Anterior	28.9289		6
E03	SYBR	Sim2	Unkn	Anterior	28.4582		6
E04	SYBR	Sim2	Unkn	Anterior	28.3652		6
E05	SYBR	Sim2	Unkn	Anterior	28.425		6
E06	SYBR	Sim2	Unkn	Anterior	28.6588		6
E07	SYBR	Sim2	Unkn	Posterior	27.1977		6
E08	SYBR	Sim2	Unkn	Posterior	27.1503		6
E09	SYBR	Sim2	Unkn	Posterior	27.4521		6
E10	SYBR	Sim2	Unkn	Posterior	27.3651		6
E11	SYBR	Sim2	Unkn	Posterior	27.4256		6
E12	SYBR	Sim2	Unkn	Posterior	27.1255		6
F01	SYBR	Sim2	Unkn	Anterior	28.3367		6
F02	SYBR	Sim2	Unkn	Anterior	28.6658		6
F03	SYBR	Sim2	Unkn	Anterior	28.7605		6
F04	SYBR	Sim2	Unkn	Anterior	28.6805		6
F05	SYBR	Sim2	Unkn	Anterior	28.6789		6
F06	SYBR	Sim2	Unkn	Anterior	28.3855		6
F07	SYBR	Sim2	Unkn	Posterior	27.125		6
F08	SYBR	Sim2	Unkn	Posterior	27.0234		6
F09	SYBR	Sim2	Unkn	Posterior	26.9049		6
F10	SYBR	Sim2	Unkn	Posterior	27.2237		6
F11	SYBR	Sim2	Unkn	Posterior	27.2199		6
F12	SYBR	Sim2	Unkn	Posterior	27.0765		6
